# Supplementary material for: The social aspect of water resources management in the Lake Chad Basin: A new construct for water resources management
Source: PLoS One. 2025 Jul 10;20(7):e0327893. doi: 10.1371/journal.pone.0327893 (PMC12244801; doi:10.1371/journal.pone.0327893)
Supplement: S1 — (XLSX) [file pone.0327893.s001.xlsx]

## Sheet: Sheet1
Gender	Marital Status	Religion	Education Level	Household Assets	Drinking Water Source	Drinking Water Ownership	Distance from Drinking Water Source	Quality of Drinking Water	Drinking Water Storage	What are the benefits from the surface water?	What are the activities that impact surface Water Quality?	Who manage surface ater Resources?	Observed Surface Water Problems?	Have you heard about the Lake Chad?	Do you know where Lake Chad is located?	What are the Lake Chad tributaries?	Is Lake Chad Disappearing?	What are the causes of the Lake Chad Disappearance?	IWRM principles awareness?	Does the government promote sustainable water resources management in your district?	What are the laws and regulations governing water resources in your district?	What agencies promote water stewardship in your district?	Should women be associated to water resources management in your district?	Should animals and plants have the right to access water?	Who should maintain water quantity and quality in your district?	Do you attend meetings to discuss water issues in your district?	Do you get notifications about water issues in your district?
Male	Single	Christian	Associate	House	Tap Water	Community	Less than 5 min	Bad	Refrigerator	Laundry-Quality-Quantity	Industrial Companies	Everybody	Decrease in Fish Production	Yes	Yes	Chari	Yes	Climate Change	Yes	No	No Idea	NGO-Local Stakeholders	Yes	Yes	Government	Never	Never
Male	Married	Christian	Master	Electricity, House, Motorcycle	Water Pump	Neighbor	Less than 5 min	Good	Jars	Laundry-Quality-Quantity	Livestock	Municipality	Quantity	Yes	Yes	Chari	Yes	Low precipitation	No	I don't Know	Environmental Protection	NGO	Yes	Yes	NGO	Sometimes	Never
Female	Married	Christian	Master	Car, Electricity, Renter, Tap Water, TV	Water Pump	Own	Less than 5 min	Bad	Plastic Drum	Fishing-Laundry	Industrial Companies-Livestock	Everybody	Decrease in Fish Production	Yes	Yes	Chari	Yes	Bad Management	Yes	Yes	Local Communauties	NGO	Yes	Yes	Government-NGO	Yes	Sometimes
Male,Feminin	Single	Christian	Bachelor	House	Water Pump	Own	Less than 5 min	Good	Jars	Laundry	Industrial Companies	Government	Decrease in Fish Production	Yes	No	Chari	Yes	No Idea	No	No	Government	Government	Yes	Yes	Government	Yes	Never
Male	Married	Christian	Bachelor	Renter	Water Pump	Neighbor	30	Good	Plastic Drum-Jars	Laundry	Fishing	Government, Local Communities	Quantity	Yes	No	Logone	No	Bad Management	No	No	Lake Chad Basin Commission	Government-NGO	Yes	Yes	Government	Never	Sometimes
Male	Married	Muslim	Master	House	Water Well	Own	5	Good	Jars	Laundry	Agriculture	Municipality	Decrease in Fish Production	Yes	Yes	Chari	Yes	Drought	Yes	No	Water Code	NGO	Yes	Yes	Government	Yes	Sometimes
Male	Married	Christian	High School Graduate	House, Motorcycle	Water Pump	Own	Less than 5 min	Good	Jars	Fishing-Gardening-Laundry	Agriculture-Fishing-Livestock	Government	Decrease in Fish Production	Yes	Yes	other	Yes	Climate Change	No	No	No Idea	Government-LCBC-Industrial Companies	Yes	Yes	Government-NGO-Local Communities	Sometimes	Never
Female	Married	Christian	High School Graduate	House, Motorcycle	Water Pump	Own	Less than 5 min	Good	Jars	Fishing-Gardening-Laundry	Agriculture-Fishing-Industrial Companies-Livestock	Everybody, Government, Local Communities, Municipality, NGO, Private Business	Decrease in Fish Production	Yes	Yes	other	Yes	Low precipitation	No	I don't Know	Environmental Protection	Government-LCBC-Local Stakeholders	It depends	Yes	Government-NGO-Local Communities	Never	Sometimes
Female	Married	Christian	Bachelor	House, Motorcycle	Water Pump	Own	Less than 5 min	Good	Jars	Fishing-Gardening-Laundry-Quality	Agriculture-Fishing-Industrial Companies-Livestock	Government, Local Communities, Municipality	Decrease in Fish Production	Yes	Yes	other	choice-3	Low Precipitation	No	I don't Know	Government	Government-LCBC-Local Stakeholders	Yes	Yes	Government-NGO-Local Communities	Never	Sometimes
Male	Married	Muslim	Middle School	House, Motorcycle	Water Pump	Own	Less than 5 min	Good	Jars	Laundry	Agriculture	Municipality	Decrease in Fish Production	Yes	Yes	other	No	Low Precipitation	No	Yes	Environmental Protection	Government	Yes	Yes	Government	Sometimes	Sometimes
Male	Married	Muslim	Never been to School	House	Water Pump	Own	Less than 5 min	Good	Jars	Laundry	Agriculture-Fishing-Industrial Companies-Livestock	Local Communities, Municipality	Decrease in Fish Production	Yes	Yes	other	Yes	Low Precipitation	No	Yes	Environmental Protection	Government-LCBC-Local Stakeholders	Yes	Yes	Government-NGO-Local Communities	Yes	Sometimes
Male	Single	Christian	Middle School	Electricity, House, Tap Water, TV	Water Pump	Own	Less than 5 min	Good	Refrigerator-Jars	Quality-Quantity	Industrial Companies	Everybody, Government, Local Communities	Quantity	Yes	No	Chari	No	Deforestation	Yes	No	No Idea	Government	Yes	Yes	Government	Never	Never
Male	Single	Christian	Middle School	House	Water Pump	Own	Less than 5 min	Bad	Jars	Laundry-Other	Industrial Companies	Government	Quantity	Yes	Yes	Chari	Yes	Bad Management, Low Precipitation	No	Yes	Laws and Regulations Do Not Exist	Government	Yes	Yes	NGO	Never	Never
Male	Single	Christian	High School Graduate	Car, Electricity, House, Tap Water	Water Pump	Own	Less than 5 min	Good	Refrigerator-Jars	Quality	Industrial Companies	Everybody, Government	Quantity	Yes	No	No Idea	Yes	Climate Change	No	Yes	Fish Regulation	NGO	Yes	Yes	Government	Never	Never
Male	Single	Christian	Middle School	Electricity, Motorcycle, Renter	Tap Water	Own	Less than 5 min	Good	Refrigerator	Quality-Quantity	Fishing-Industrial Companies	Government, Local Communities, Private Business	Decrease in Fish Production	Yes	Yes	Chari	Yes	Bad Management, Climate Change	Yes	Not Enough	Laws and Regulations Exist	Government-LCBC	Yes	Yes	Government-Local Communities	Sometimes	Always
Female	Divorced	Muslim	High School Graduate	Electricity, House, Motorcycle, TV	Water Pump	Neighbor	15	Good	Jars	Laundry-Quality-Quantity	Agriculture-Fishing-Industrial Companies-Livestock	Everybody, Government, Local Communities	Quantity	Yes	Yes	Logone	Yes	Bad Management, Climate Change	No	No	Laws and Regulations Exist	Government-LCBC	Yes	Yes	Government	Never	Always
Female	Married	Christian	Elementary School	Renter	Water Pump	Neighbor	5	Good	Jars	Fishing-Laundry	Fishing-Livestock	Government	Quality	Yes	Yes	Logone	Yes	Desertification	No	I don't Know	Laws and Regulations Do Not Exist	Government	Yes	Yes	Government	Never	Sometimes
Male	Married	Muslim	Elementary School	Electricity, House, Motorcycle, Tap Water, TV	Tap Water	Community	Less than 5 min	Good	Jars	Fishing-Quality-Quantity	Agriculture-Fishing-Livestock	Government	Quality	Yes	Yes	Chari	Yes	Low Precipitation	Yes	Yes	Laws and Regulations Exist	Government	Yes	Yes	Government	Never	Never
Male	Married	Christian	High School Graduate	House, Livestock, Motorcycle	Water Pump	Own	Less than 5 min	Good	Jars	Gardening-Quality-Quantity	Fishing-Livestock	Everybody	Decrease in Fish Production	Yes	Yes	Chari	Yes	Bad Management, Desertification	Yes	No	Laws and Regulations Exist	LCBC	Yes	Yes	Government-NGO-Local Communities	Yes	Sometimes
Female	Married	Christian	Bachelor	House	Tap Water	Own	Less than 5 min	Good	Refrigerator-Plastic Drum-Jars	Fishing-Laundry	Industrial Companies	NGO	Quantity	Yes	No	No Idea	No	No Idea	No	Yes	Local Communauties	NGO	Yes	Yes	Government	Never	Always
Male	Married	Christian	Bachelor	House	Water Pump	Neighbor	5	Good	Plastic Drum-Jars	Other	Agriculture	Government, NGO	Quantity	Yes	Yes	Chari	Yes	Desertification, Drought	No	No	No Idea	NGO	Yes	Yes	Local Communities	Never	Always
Female	Married	Christian	Associate	House	Water Pump	Own	Less than 5 min	Good	Plastic Drum	Quantity	Industrial Companies	NGO	Quality	Yes	No	Chari	No	No Idea	No	I don't Know	Local Communauties	Government	Yes	Yes	NGO	Never	Always
Female	Divorced	Muslim	Elementary School	House	Water Pump	Own	Less than 5 min	Good	Jars	Laundry-Quantity	Fishing	NGO	Quantity	No					No	No	NGO	Government	Yes	No	Government	Never	Always
Female	Single	Muslim	Bachelor	House	Tap Water	Own	Less than 5 min	Good	Refrigerator-Jars	Fishing	Industrial Companies	Everybody, NGO	Decrease in Fish Production	Yes	No	Chari	Yes	Bad Management, Conflict	Yes	Yes	No Idea	LCBC	Yes	Yes	Local Communities	Never	Always
Female	Married	Christian	Associate	Renter	Water Pump	Neighbor	5	Good	Jars	Quantity	Fishing	Government	Quantity	Yes	Yes	Logone	Yes	Pollution	No	No	NGO	Government	Yes	Yes	Local Communities	Never	Always
Male	Married	Christian	Never been to School	Renter	Water Pump	Own	Less than 5 min	Good	Jars	Laundry	Fishing-Industrial Companies	Government	Quantity	Yes	No	Chari	No	Bad Management	Yes	Yes	Government	NGO	Yes	Yes	Government	Never	Never
Male	Married	Christian	Associate	Renter	Water Pump	Own	Less than 5 min	Good	Refrigerator	Laundry	Fishing	NGO	Quantity	Yes	Yes	Chari	No	No Idea	No	Not Enough	NGO	Industrial Companies	Yes	Yes	Government	Never	Always
Male	Divorced	Christian	High School Graduate	House	Water Pump	Own	Less than 5 min	Good	Plastic Drum-Jars	Fishing-Laundry	Fishing-Industrial Companies-Livestock	Government, NGO	Decrease in Farm Products	Yes	Yes	Chari	Yes	Bad Management	Yes	Yes	NGO	Government-LCBC-NGO	Yes	Yes	Government	Yes	Never
Female	Married	Christian	Associate	Renter	Water Pump	Neighbor	5	Bad	Jars	Fishing-Laundry	Fishing-Industrial Companies-Livestock	Everybody, Government	Decrease in Fish Production	Yes	No	Chari	Yes	Bad Management	No	No	NGO	LCBC-NGO	Yes	Yes	Government	Never	Sometimes
Male	Single	Christian	High School Graduate	Car, House	Water Pump	Own	Less than 5 min	Good	Jars	Quantity	Agriculture-Livestock	Everybody	Decrease in Farm Products	Yes	Yes	Chari	Yes	Low Precipitation	No	Not Enough	Laws and Regulations Exist	Industrial Companies	Yes	Yes	Government	Sometimes	Never
Female	Married	Christian	High School Graduate	Car, House	Water Pump	Own	Less than 5 min	Good	Jars	Quality	Fishing	Municipality	Quantity	Yes	Yes	Logone	Yes	Climate Change, Low Precipitation	No	Not Enough	Laws and Regulations Do Not Exist	LCBC	Yes	Yes	Government	Never	Sometimes
Female	Married	Muslim	High School Graduate	House	Water Pump	Neighbor	5	Good	Jars	Laundry	Industrial Companies	Government	Quantity	No					No	Yes	Laws and Regulations Do Not Exist	Local Stakeholders	Yes	Yes	Local Communities	Yes	Sometimes
Male	Married	Christian	Never been to School	House	Water Pump	Own	Less than 5 min	Good	Jars	Laundry	Livestock	Everybody	Decrease in Farm Products	No					No	No	No Idea	Government	Yes	Yes	Government-Local Communities	Never	Never
Female	Married	Christian	Never been to School	House	Tap Water	Neighbor	30	Bad	Jars	Laundry	Industrial Companies	Government	Quantity	No					No	Yes	No Idea	Local Stakeholders	It depends	Yes	Government	Yes	Never
Female	Married	Christian	Elementary School	Renter	Water Pump	Own	Less than 5 min	Good	Jars	Laundry	Industrial Companies	Everybody	Quantity	No					No	No	Laws and Regulations Do Not Exist	LCBC-NGO	Yes	Yes	Government	Never	Never
Male	Single	Christian	High School Graduate	House, Livestock	Water Pump	Neighbor	5	Good	Jars	Laundry-Other	Livestock	Private Business	Quantity	No					No	I don't Know	Local Communauties	NGO	Yes	Yes	Local Communities	Yes	Always
Male	Single	Christian	High School Graduate	Renter	Water Pump	Neighbor	5	Good	Jars	Gardening-Laundry	Agriculture-Fishing-Livestock	Government, Everybody, Local Communities, Municipality, NGO	Decrease in Fish Production	Yes	Yes	other	Yes	Climate Change, Desertification	Yes	No	No Idea	Government-LCBC	Yes	Yes	Government-Local Communities	Never	Never
Male	Single	Muslim	High School Graduate	House	Water Pump	Community	5	Good	Plastic Drum-Jars	Other	Fishing	Government	Decrease in Fish Production	Yes	No	Logone	No	Low Precipitation	No	Yes	Awarness Campaign	LCBC	Yes	Yes	Government	Never	Sometimes
Male,Feminin	Married	Christian	Never been to School	Renter	Water Pump	Neighbor	5	Good	Jars	Quantity	Livestock	Everybody	Quantity	Yes	Yes	Chari	Yes	No Idea	No	Not Enough	Chadian Water Company	Government	Yes	Yes	Government	Never	jamais,toujours
Male	Married	Christian	High School Graduate	Renter	Tap Water	Own	Less than 5 min	Good	Jars	Other	Agriculture-Fishing-Livestock	Everybody	Quantity	Yes	Yes	Chari	Yes	Drought	No	No	Chadian Water Company	Government	Yes	Yes	Government-Local Communities	Never	Never
Male	Married	Muslim	Bachelor	Car, Electricity, House, Motorcycle, TV	Water Pump	Own	Less than 5 min	Good	Jars	Fishing-Gardening-Laundry	Agriculture-Fishing-Industrial Companies-Livestock	Everybody, Government, Local Communities	Decrease in Fish Production	Yes	Yes	other	Yes	Desertification	No	No	No Idea	LCBC	Yes	Yes	Government	Never	Never
Male	Married	Muslim	Middle School	Car, Renter	Water Pump	Own	Less than 5 min	Good	Jars	Fishing	Agriculture-Fishing-Industrial Companies-Livestock	Everybody	Decrease in Fish Production	Yes	Yes	other	No	Desertification	Yes	Yes	No Idea	Government-LCBC-NGO	It depends	Yes	Government-Local Communities	Yes	Sometimes
Male	Married	Christian	Middle School	Electricity, House, Motorcycle	Water Pump	Own	Less than 5 min	Good	Jars	Fishing-Gardening-Laundry	Agriculture-Fishing-Livestock	Government, Municipality	Decrease in Fish Production	Yes	Yes	other	Yes	Climate Change	No	Yes	Laws and Regulations Do Not Exist	Government-LCBC	Yes	Yes	Government	Yes	Sometimes
Male	Married	Christian	Middle School	Electricity, House, TV	Water Pump	Neighbor	15	Good	Plastic Drum-Jars	Fishing-Gardening-Laundry	Agriculture-Fishing-Industrial Companies-Livestock	Everybody, Government, Local Communities	Decrease in Fish Production	Yes	Yes	other	No	Low Precipitation	No	No	Laws and Regulations Do Not Exist	Government-LCBC-Local Stakeholders	Yes	Yes	Government-NGO-Local Communities	Never	Sometimes
Male	Married	Christian	Bachelor	Motorcycle, Renter, Tap Water	Water Pump	Own	Less than 5 min	Good	Plastic Drum-Jars	Fishing-Gardening-Laundry-Quality-Quantity	Industrial Companies	Everybody, Government	Quantity	Yes	Yes	Logone	Yes	Climate Change	Yes	Yes	Laws and Regulations Exist	Government-LCBC-NGO	Yes	Yes	Government	Yes	Always
Female	Married	Christian	High School Graduate	Renter	Water Pump	Community	15	Good	Jars	Gardening-Laundry-Quality-Quantity	Industrial Companies-Livestock	Government	Quantity	Yes	Yes	Chari	Yes	Climate Change	No	No	Laws and Regulations Do Not Exist	Government-LCBC-NGO	Yes	Yes	Government	Never	Always
Male	Divorced	Christian	Bachelor	Car, Electricity, House, Tap Water	Water Pump	Own	Less than 5 min	Good	Refrigerator-Jars	Fishing-Gardening-Laundry-Quality-Quantity	Industrial Companies-Livestock	Everybody, Government	Quantity	Yes	Yes	Logone	Yes	Climate Change	Yes	Yes	Laws and Regulations Exist	Government-LCBC	Yes	Yes	Government	Sometimes	Always
Female	Married	Christian	High School Graduate	House, Tap Water	Tap Water	Own	Less than 5 min	Good	Jars	Gardening-Laundry-Quality-Quantity	Industrial Companies-Livestock	Everybody	Quantity	Yes	Yes	Logone	Yes	Climate Change	No	Yes	Laws and Regulations Do Not Exist	Government-LCBC	Yes	Yes	Government	Never	Always
Male	Married	Muslim	High School Graduate	Electricity, House, Motorcycle, Tap Water	Water Pump	Community	Less than 5 min	Good	Plastic Drum-Jars	Gardening-Laundry-Quality-Quantity	Agriculture-Industrial Companies-Livestock	Government, Local Communities	Decrease in Fish Production	Yes	No	Chari	Yes	Bad Management	Yes	No	Laws and Regulations Do Not Exist	Government-LCBC	Yes	Yes	Government	Sometimes	Sometimes
Female	Married	Christian	Elementary School	Renter, Tap Water	Water Pump	Own	Less than 5 min	Good	Jars	Laundry-Quality-Quantity	Agriculture-Industrial Companies-Livestock	Everybody	Quantity	Yes	Yes	Logone	Yes	Bad Management	Yes	Yes	Laws and Regulations Exist	Government-LCBC	Yes	Yes	Government	Sometimes	Always
Female	Married	Muslim	Trade School	Electricity, House, Motorcycle, Tap Water	Tap Water	Own	Less than 5 min	Good	Refrigerator	Fishing-Gardening-Laundry-Quality-Quantity	Agriculture-Fishing-Livestock	Government, Local Communities	Quantity	Yes	Yes	Chari	Yes	Climate Change	Yes	Yes	Laws and Regulations Exist	Government-LCBC	Yes	Yes	Government	Yes	Always
Male	Married	Christian	Elementary School	Electricity, Bicycle, Renter, Tap Water	Water Pump	Own	Less than 5 min	Good	Jars	Laundry-Quality-Quantity	Agriculture-Fishing-Livestock	Government	Quantity	Yes	Yes	Chari	Yes	Bad Management	No	No	Laws and Regulations Exist	Government	No	Yes	Government	Yes	Never
Male	Single	Christian	Middle School	Renter	Water Pump	Neighbor	15	Good	Jars	Laundry	Livestock	Government	Quantity	Yes	No	Chari	Yes	Climate Change	No	No	No Idea	NGO	Yes	Yes	Government	Never	Sometimes
Female	Married	Christian	Bachelor	House	Water Pump	Own	Less than 5 min	Bad	Jars	Laundry	Industrial Companies-Livestock	Government, Local Communities, NGO	Quantity	Yes	No	Chari	Yes	Desertification	No	Not Enough	Local Communauties	NGO	Yes	Yes	Government	Never	Never
Female	Separated	Animist	Middle School	Renter	Water Pump	Neighbor	5	Good	Jars	Laundry	Industrial Companies	Everybody	Quality	Yes	No	Logone	No	Conflict	No	Not Enough	NGO	Government-LCBC-NGO	Yes	Yes	Government-NGO	Never	Sometimes
Male	Married	Christian	Bachelor	House	Water Pump	Neighbor	5	Good	Plastic Drum-Jars	Laundry	Livestock	Everybody	Decrease in Fish Production	Yes	Yes	Chari	Yes	Desertification, Deforestation, Low Precipitation	No	Not Enough	Laws and Regulations Do Not Exist	NGO	Yes	Yes	Government	Yes	Always
Female	Married	Christian	Elementary School	House	Water Pump	Neighbor	5	Good	Plastic Drum-Jars	Laundry	Livestock	Government, Local Communities, NGO	Decrease in Fish Production	Yes	No	No Idea	Yes	Drought	No	Not Enough	No Idea	Government-LCBC	Yes	Yes	Government-NGO-Local Communities	Never	Never
Female	Widowed	Christian	Never been to School	House	Tap Water	Own	Less than 5 min	Good	Plastic Drum-Jars	Laundry	Industrial Companies	Government, Local Communities, NGO	Decrease in Fish Production	Yes	No	Logone	Yes	Desertification	No	No	Local Communauties	Government-LCBC-NGO-Local Stakeholders	Yes	Yes	Government	Never	Never
Female	Single	Christian	Bachelor	Renter	Water Pump	Own	Less than 5 min	Bad	Plastic Drum	Laundry	Industrial Companies-Livestock	Everybody	Quantity	Yes	No	Chari	Yes	Bad Management	Yes	Yes	Local Communauties, NGO	Goverment-LCBC-NGO-Local Stakeholders	Yes	Yes	Government-NGO-Local Communities	Never	Always
Male	Separated	Muslim	Never been to School	House	Water Pump	Community	5	Good	Jars	Gardening-Laundry	Fishing-Livestock	Government	Decrease in Fish Production	Yes	No	Chari	No	Conflict	No	No	Government	LCBC	Yes	Yes	Government	Never	Sometimes
Female	Single	Muslim	Bachelor	House	Tap Water	Own	Less than 5 min	Good	Refrigerator-Plastic Drum-Jars	Gardening-Laundry	Industrial Companies	Government	Decrease in Fish Production	Yes	No	Logone	Yes	Climate Change, Waste Disposal	No	Yes	Local Communauties	Goverment-LCBC-NGO-Local Stakeholders	Yes	Yes	Government	Never	Always
Male	Divorced	Christian	Never been to School	House	Water Pump	Own	Less than 5 min	Good	Jars	Laundry	Fishing-Industrial Companies	Government	Decrease in Fish Production	Yes	No	No Idea	Yes	Bad Management	No	No	No Idea	LCBC	Yes	Yes	Government-NGO-Local Communities	Never	Always
Male	Married	Christian	Master	House	Water Pump	Own	Less than 5 min	Good	Jars	Laundry	Livestock	Government, Local Communities, Municipality, NGO	Decrease in Fish Production	Yes	Yes	Chari	Yes	Climate Change, Desertification, Political Will	No	No	No Idea	LCBC	Yes	Yes	Government-NGO-Local Communities	Yes	Always
Male	Married	Christian	Trade School	House	Water Pump	Own	Less than 5 min	Good	Jars	Quantity	Fishing	Government, NGO	Quantity	Yes	Yes	other	No	Anthropogenic Causes, Climate Change	Yes	Not Enough	Laws and Regulations Do Not Exist	LCBC	Yes	Yes	Government	Never	Always
Female	Widowed	Christian	Elementary School	Car, Electricity, House	Water Pump	Own	Less than 5 min	Good	Refrigerator-Jars	Quantity	Fishing	Government, Local Communities	Quantity	No					No	No	No Idea	Government-LCBC-Local Stakeholders	Yes	No	Government	Never	Never
Male	Single	Christian	Master	Renter	Water Pump	Own	Less than 5 min	Bad	Jars	Other	Fishing	Government, Local Communities, Private Business	Quantity	Yes	Yes	other	Yes	Climate Change, Desertification	Yes	No	Laws and Regulations Exist	Government-NGO	Yes	Yes	Government	Yes	Never
Male	Married	Christian	High School Graduate	House	Tap Water	Neighbor	Less than 5 min	Good	Jars	Other-Quantity	Fishing	Government	Quantity	No					No	No	Laws and Regulations Do Not Exist	Goverment-LCBC-NGO-Local Stakeholders	No	Yes	Government	Yes	Never
Male	Divorced	Christian	Bachelor	House, Motorcycle	Water Pump	Neighbor	Less than 5 min	Bad	Refrigerator-Jars	Quantity	Industrial Companies	Government, Local Communities	Quantity	Yes	Yes	other	Yes	Climate Change, Low Precipitation	No	Not Enough	Water Ministry	NGO	Yes	Yes	Government	Never	Never
Male	Single	Christian	High School Graduate	Renter	Water Pump	Neighbor	Less than 5 min	Good	Plastic Drum-Jars	Laundry-Quantity	Agriculture-Fishing-Livestock	Government	Quantity	Yes	Yes	other	Yes	Climate Change, Desertification	No	No	Laws and Regulations Do Not Exist	Government-LCBC	Yes	Yes	Government	Yes	Never
Male	Single	Christian	High School Graduate	House	Water Pump	Neighbor	5	Good	Jars	Quantity	Fishing	Local Communities	Quantity	Yes	No	No Idea	No	Desertification	No	No	Laws and Regulations Do Not Exist	Government	Yes	Yes	Government	Never	Never
Male	Married	Christian	Elementary School	Renter	Water Pump	Neighbor	30	Good	Jars	Other	Agriculture-Fishing	Everybody	Decrease in Farm Products	No					No	No	Army	Local Stakeholders	No	Yes	Government	Never	Always
Male	Single	Christian	Bachelor	Car, Electricity, House	Water Pump	Own	Less than 5 min	Good	Refrigerator-Jars	Other-Quantity	Agriculture-Fishing-Livestock	Government, Local Communities, Municipality	Quantity	Yes	Yes	other	Yes	Climate Change, Desertification	No	Yes	No Idea	Government-LCBC	Yes	Yes	Government	Never	Never
Male	Single	Christian	Bachelor	Renter	Water Pump	Community	Less than 5 min	Good	Jars	Other	Agriculture-Fishing	Government, Local Communities, NGO, Private Business	Quantity	Yes	Yes	other	Yes	Climate Change, Desertification	Yes	Yes	No Idea	Government-LCBC-Industrial Companies	Yes	Yes	Government-NGO-Local Communities	Yes	Always
Male	Married	Christian	Master	Renter	Tap Water	Neighbor	5	Good	Refrigerator-Jars	Other	Fishing	Government, NGO	Quantity	Yes	Yes	other	Yes	Bad Management	No	No	Water and Forestry Task Force	Government-Local Stakeholders	Yes	Yes	Government-NGO	Sometimes	Always
Male	Widowed	Christian	Master	Car, Electricity, House, Motorcycle	Water Pump	Own	Less than 5 min	Good	Plastic Drum-Jars	Other	Agriculture-Industrial Companies-Livestock	Government, Local Communities, Municipality	Quantity	Yes	Yes	Logone	Yes	Bad Management, Climate Change, Low Precipitation	Yes	No	No Idea	Government-LCBC	Yes	Yes	Government-Local Communities	Never	Sometimes
Female	Single	Christian	High School Graduate	Car, House, Motorcycle	Water Pump	Own	Less than 5 min	Good	Jars	Quality-Quantity	Industrial Companies	Government	Quantity	Yes	Yes	Chari	Yes	Desertification	No	Not Enough	Chadian Water Company	LCBC-Local Stakeholders	Yes	Yes	Government	Never	Sometimes
Male	Divorced	Christian	Master	Car, Electricity, Renter, Tap Water, TV	Tap Water	Own	Less than 5 min	Bad	Refrigerator	Fishing-Gardening-Laundry-Quality-Other	Fishing-Industrial Companies-Livestock	Government, Local Communities, NGO	Quality	Yes	Yes	Chari-Logone	Yes	Climate Change	Yes	No	No Idea	NGO	Yes	Yes	Government	Never	Never
Male	Married	Christian	Bachelor	Electricity, Motorcycle, Renter, Tap Water	Water Pump	Own	Less than 5 min	Good	Jars	Other	Industrial Companies	Government	Decrease in Fish Production	Yes	Yes	other	Yes	Climate Change, Desertification	No	Yes	No Idea	Government-LCBC-NGO	Yes	Yes	Government	Yes	Always
Female	Single	Christian	Bachelor	Electricity, Renter, Tap Water	Water Pump	Own	Less than 5 min	Good	Jars	Quality	Agriculture	Government	Decrease in Fish Production	Yes	Yes	other	No	No Idea	No	No	Laws and Regulations Exist	Government-LCBC	Yes	Yes	Government	Yes	Always
Female	Married	Christian	High School Graduate	Electricity, House, Tap Water	Water Pump	Own	Less than 5 min	Good	Jars	Other	Industrial Companies-Livestock	Government	Decrease in Fish Production	Yes	Yes	Chari	Yes	Desertification	Yes	Yes	No Idea	Government	Yes	Yes	Government	Yes	Always
Male	Married	Christian	Master	Electricity, House, Motorcycle, Tap Water, TV	Water Pump	Own	Less than 5 min	Good	Refrigerator-Jars	Other	Industrial Companies-Livestock	Everybody, Government	Decrease in Fish Production	Yes	Yes	other	Yes	Climate Change, Desertification	Yes	Yes	No Idea	Government-LCBC-NGO	Yes	Yes	Government	Yes	Always
Male	Married	Christian	Trade School	Electricity, House, Motorcycle, Tap Water	Water Pump	Own	Less than 5 min	Good	Jars	Quality-Quantity	Industrial Companies	Government, Everybody, Local Communities, Municipality, NGO	Decrease in Fish Production	Yes	Yes	other	Yes	Desertification, Low precipitation	No	No	Laws and Regulations Do Not Exist	Government	No	Yes	Government	Sometimes	Never
Male	Married	Christian	High School Graduate	House, Tap Water	Water Pump	Own	Less than 5 min	Good	Jars	Other	Fishing-Livestock	Everybody	Quality	Yes	Yes	other	Yes	Desertification	No	No	Laws and Regulations Do Not Exist	Government	Yes	Yes	Government	Never	Sometimes
Male	Married	Muslim	Never been to School	Car, Electricity, House, Tap Water	Water Pump	Community	15	Good	Jars	Other	Agriculture-Fishing	Government	Decrease in Fish Production	Yes	No	other	choice-3	No Idea	No	No	No Idea	Government	Yes	Yes	Government	Never	Never
Female	Married	Animist	Bachelor	Electricity, House, Motorcycle, Tap Water	Water Pump	Own	Less than 5 min	Good	Refrigerator-Jars	Other	Industrial Companies	Everybody, Government	Decrease in Fish Production	Yes	Yes	other	Yes	Climate Change	Yes	Yes	Laws and Regulations Exist	Government-LCBC-NGO-Local Stakeholders	Yes	Yes	Government	Sometimes	Always
Female	Married	Christian	Associate	Car, Electricity, House, Tap Water, TV	Water Pump	Own	Less than 5 min	Good	Refrigerator	Other	Agriculture-Fishing-Livestock	Government	Decrease in Fish Production	Yes	Yes	other	choice-3	No Idea	No	Yes	No Idea	Government	Yes	Yes	Government	Never	Always
Female	Widowed	Christian	Elementary School	Electricity, House	Water Pump	Neighbor	15	Good	Jars	Gardening-Laundry-Quality	Agriculture-Fishing	Everybody, Government	Decrease in Fish Production	Yes	Yes	other	No	Desertification	No	I don't Know	No Idea	Government-LCBC	Yes	Yes	Government	Sometimes	Sometimes
Female	Single	Christian	High School Graduate	Renter	Water Pump	Neighbor	Less than 5 min	Good	Plastic Drum	Other-Quality-Quantity	Agriculture-Fishing	Government	Quantity	Yes	Yes	other	Yes	Low Precipitation	No	No	Laws and Regulations Exist	NGO	Yes	Yes	Government	Never	Never
Male	Married	Christian	Bachelor	Electricity, House, Motorcycle, TV	Water Pump	Own	Less than 5 min	Good	Jars	Quality	Agriculture-Fishing-Livestock	Local Communities	Decrease in Fish Production	Yes	Yes	other	Yes	Climate Change, Desertification, Low Precipitation, Population Growth	Yes	No	Water and Forestry Task Force	Government-LCBC-NGO	Yes	Yes	Government	Yes	Sometimes
Male	Married	Muslim	Middle School	Livestock, Renter, Tap Water	Tap Water	Own	Less than 5 min	Good	Jars	Quality-Quantity	Industrial Companies	Government	Decrease in Fish Production	Yes	Yes	other	No	No Idea	No	Yes	Laws and Regulations Exist	Government-NGO	Yes	Yes	Government	Never	Always
Male	Married	Muslim	Master	Electricity, House, Motorcycle, TV, Livestock	Water Pump	Own	Less than 5 min	Good	Refrigerator-Jars	Fishing-Gardening-Laundry	Agriculture-Fishing	Everybody, Government	Decrease in Fish Production	Yes	Yes	other	Yes	Climate Change, Desertification, Low Precipitation	No	Not Enough	Environmental Protection	Government-LCBC-Local Stakeholders	Yes	Yes	Government-NGO	Sometimes	Sometimes
Male	Widowed	Christian	Bachelor	Electricity, House, Motorcycle, TV	Tap Water	Neighbor	5	Good	Plastic Drum	Laundry-Quality-Quantity	Industrial Companies	Everybody, Government, Local Communities, Private Business	Quality	Yes	Yes	other	Yes	Bad Management, Low Precipitation, Waste Disposal	No	Yes	Water Ministry	Government-LCBC-NGO	Yes	Yes	Government	Never	Always
Female	Married	Christian	High School Graduate	Car, Electricity, House, Livestock, Motorcycle, Tap Water, TV	Tap Water	Own	Less than 5 min	Good	Refrigerator	Fishing-Gardening-Laundry	Agriculture-Fishing	Everybody, Government	Decrease in Fish Production	Yes	Yes	other	Yes	Climate Change, Desertification, Low Precipitation	No	Not Enough	Environmental Protection	Government-LCBC	Yes	Yes	Government-NGO	Never	Sometimes
Male	Married	Muslim	Bachelor	Car, Electricity, House, Motorcycle, Tap Water, TV	Tap Water	Own	Less than 5 min	Good	Refrigerator-Jars	Fishing-Gardening-Laundry-Quality-Quantity	Agriculture-Fishing-Industrial Companies	Everybody, Government	Decrease in Fish Production	Yes	Yes	other	Yes	Climate Change, Desertification, Low Precipitation	No	Not Enough	Water Ministry	Government-LCBC-Local Stakeholders	Yes	Yes	Government	Sometimes	Sometimes
Female	Married	Christian	Middle School	Car, Electricity, Renter, Motorcycle, TV	Tap Water	Own	Less than 5 min	I don't Know	Refrigerator-Jars	Fishing-Gardening-Laundry	Agriculture-Fishing	Everybody, Government	Decrease in Fish Production	Yes	Yes	other	No	Climate Change, Desertification, Low Precipitation	No	No	No Idea	Government-LCBC	Yes	Yes	Government	Yes	Sometimes
Female	Separated	Christian	High School Graduate	Electricity, Renter	Water Pump	Neighbor	15	I don't Know	Jars	Fishing-Gardening-Laundry	Agriculture-Fishing	Everybody, Government	Decrease in Fish Production	Yes	Yes	other	Yes	Low Precipitation	No	I don't Know	No Idea	Government-LCBC	It depends	Yes	Government	Sometimes	Never
Female	Married	Christian	Trade School	Electricity, House, Motorcycle, TV, Livestock	Water Pump	Own	Less than 5 min	Good	Plastic Drum-Jars	Fishing-Gardening-Laundry-Quality-Quantity	Agriculture-Fishing	Everybody	Decrease in Fish Production	Yes	Yes	other	Yes	Climate Change, Desertification, Low Precipitation	No	I don't Know	No Idea	LCBC	Yes	Yes	Government-Local Communities	Sometimes	Sometimes
Male	Single	Muslim	High School Graduate	Bicycle, Renter, TV	Water Pump	Neighbor	15	I don't Know	Plastic Drum	Fishing-Gardening-Laundry	Agriculture-Fishing	Everybody, Government	Decrease in Fish Production	Yes	Yes	other	Yes	Climate Change, Desertification, Low Precipitation	No	Not Enough	Environmental Protection	Government-LCBC-Local Stakeholders	It depends	Yes	Government	Sometimes	Sometimes
Female	Married	Christian	Bachelor	Electricity, Car, House, TV	Water Pump	Own	Less than 5 min	Good	Plastic Drum-Jars	Gardening-Laundry	Agriculture-Fishing	Everybody, Government	Decrease in Farm Products	Yes	Yes	other	Yes	Climate Change, Desertification, Low Precipitation	No	Not Enough	Environmental Protection	LCBC-Local Stakeholders	No	Yes	Government	Sometimes	Never
Male	Married	Christian	Bachelor	House, Motorcycle	Water Pump	Own	Less than 5 min	Good	Jars	Gardening-Laundry	Agriculture-Fishing	Everybody	Conflict between Communities	Yes	Yes	other	Yes	Low Precipitation	Yes	Not Enough	Water Ministry	Government-LCBC-NGO	Yes	Yes	Government	Yes	Sometimes
Male	Married	Muslim	Elementary School	Electricity, Motorcycle, Renter	Water Pump	Neighbor	15	Good	Jars	Fishing-Gardening-Laundry	Agriculture-Fishing-Livestock	Everybody, Government, Municipality	Decrease in Fish Production	Yes	Yes	other	Yes	Climate Change	Yes	Not Enough	Laws and Regulations Do Not Exist	Government-NGO-Local Stakeholders	Yes	Yes	Government-NGO	Sometimes	Sometimes
Male	Married	Christian	Elementary School	Bicycle, Electricity, Renter	Water Pump	Neighbor	15	Good	Jars	Gardening-Laundry	Agriculture-Fishing-Industrial Companies-Livestock	Everybody, Government	Decrease in Fish Production	Yes	Yes	other	Yes	Climate Change, Desertification, Low Precipitation	Yes	Yes	Laws and Regulations Do Not Exist	Government-LCBC	Yes	Yes	Government-NGO-Local Communities	Sometimes	Sometimes
Female	Married	Christian	Elementary School	Electricity, House, Motorcycle, TV	Water Pump	Own	Less than 5 min	Good	Jars	Fishing-Gardening-Laundry	Agriculture-Fishing-Livestock	Everybody, Government	Decrease in Fish Production	Yes	Yes	other	Yes	Desertification, Low precipitation	No	Not Enough	Environmental Protection	Government-LCBC-Local Stakeholders	No	Yes	Government	Sometimes	Sometimes
Male	Married	Christian	Bachelor	Electricity, Motorcycle, Renter, TV	Water Pump	Neighbor	5	Good	Jars	Gardening-Laundry	Agriculture	Government, Local Communities	Decrease in Fish Production	Yes	Yes	other	Yes	Climate Change	No	Not Enough	No Idea	Government-LCBC	Yes	Yes	Local Communities	Never	Sometimes
Female	Single	Christian	Bachelor	Bicycle, Renter	Water Well	Own	Less than 5 min	Bad	Jars	Other-Quantity	Fishing	Government, Local Communities	Quantity	Yes	Yes	Chari	Yes	Desertification	No	No	Laws and Regulations Exist	Government-LCBC	Yes	Yes	Government	Never	Sometimes
Male	Single	Christian	High School Graduate	Electricity, House, Livestock, Motorcycle, TV	Water Pump	Own	Less than 5 min	Good	Refrigerator-Jars	Quality-Quantity	Industrial Companies	Everybody, Government	Conflict between Communities	Yes	Yes	Chari	Yes	Climate Change, Low Precipitation	No	Not Enough	No Idea	LCBC	Yes	Yes	Government	Sometimes	Sometimes
Male	Married	Christian	Bachelor	House	Water Pump	Neighbor	Less than 5 min	Bad	Jars	Laundry	Fishing	Municipality	Decrease in Farm Products	Yes	Yes	Chari	Yes	Climate Change, Deforestation, Low precipitation	No	No	Water Code	Government	Yes	Yes	Government	Never	Sometimes
Male	Single	Christian	Bachelor	Renter	Water Pump	Neighbor	5	Good	Plastic Drum	Other	Fishing-Industrial Companies-Livestock	Government, NGO	Quantity	Yes	No	other	Yes	Desertification, Low Precipitation	No	Yes	Urban Planning Ministry	Government-NGO	Yes	Yes	Government-NGO	Never	Always
Male	Single	Animist	Bachelor	Electricity, House	Tap Water	Own	Less than 5 min	Good	Plastic Drum-Jars	Other	Industrial Companies-Livestock	Government, Local Communities, NGO	Decrease in Fish Production	Yes	No	other	Yes	Political Will	No	Yes	Local Communauties	Government-NGO	Yes	Yes	Government-Local Communities	Never	Always
Female	Single	Christian	Bachelor	Electricity, House	Water Pump	Own	Less than 5 min	Good	Plastic Drum-Jars	Gardening	Industrial Companies-Livestock	Everybody, Government, NGO	Quantity	Yes	No	other	Yes	Climate Change	No	Yes	Government	Government-LCBC-NGO	Yes	Yes	Government	Never	Always
Female	Married	Animist	Elementary School	Renter	Tap Water	Neighbor	5	Good	Jars	Quantity	Livestock	Government, NGO	Quality	No					No	I don't Know	No Idea	Government	Yes	Yes	Government-Local Communities	Never	Never
Female	Married	Christian	Middle School	Renter	Water Pump	Neighbor	5	Good	Jars	Quality	Industrial Companies-Livestock	Everybody, Government, NGO	Decrease in Fish Production	Yes	No	Chari	Yes	Bad Management	No	Yes	No Idea	Government-LCBC-NGO	Yes	Yes	Government	Never	Sometimes
Female	Married	Christian	Elementary School	Electricity, House, Tap Water	Water Pump	Own	Less than 5 min	Good	Plastic Drum-Jars	Quantity	Livestock	Government	Decrease in Fish Production	Yes	No	Chari	Yes	Climate Change	No	Not Enough	No Idea	Government	Yes	Yes	Government	Never	Sometimes
Female	Separated	Christian	Never been to School	Electricity, Bicycle, House, Livestock, Tap Water, TV	Tap Water	Own	Less than 5 min	Good	Plastic Drum-Jars	Quantity	Industrial Companies	Everybody, Government, Local Communities, NGO	Quality	Yes	Yes	other	Yes	Bad Management, Conflict, Desertification	No	Yes	Local Communauties	Government-LCBC-NGO	Yes	Yes	Government-NGO-Local Communities	Never	Sometimes
Male	Married	Christian	Never been to School	Renter	Water Pump	Neighbor	5	Good	Jars	Quantity	Industrial Companies	Government	Quantity	Yes	Yes	Logone	Yes	No Idea	No	Not Enough	No Idea	Government-LCBC-Local Stakeholders	Yes	Yes	Government-Local Communities	Never	Sometimes
Male	Married	Christian	Associate	Electricity, House, Motorcycle, Livestock	Water Pump	Own	Less than 5 min	Good	Jars	Quantity	Industrial Companies	Government, Local Communities	Quantity	Yes	No	other	Yes	Low Precipitation	No	Yes	Local Communauties	Government-LCBC-NGO	Yes	Yes	Government-NGO	Never	Always
Female	Married	Christian	Bachelor	Electricity, House, Livestock, Motorcycle, TV	Water Pump	Own	Less than 5 min	Good	Refrigerator-Plastic Drum-Jars	Other	Fishing-Livestock	Governmentetat, Everybody, Local Communities, Private Business	Decrease in Fish Production	Yes	No	Logone	Yes	Climate Change	Yes	Yes	No Idea	Goverment-LCBC-NGO-Local Stakeholders	Yes	Yes	Government-NGO	Never	Always
Male	Single	Animist	Bachelor	Renter	Tap Water	Own	Less than 5 min	Good	Refrigerator-Plastic Drum-Jars	Other	Agriculture-Fishing	Everybody, Government	Quantity	Yes	No	other	Yes	Desertification	No	Yes	Government	Local Stakeholders	Yes	Yes	Government	Never	Sometimes
Male	Single	Christian	Master	Renter	Water Pump	Neighbor	15	Bad	Plastic Drum	Quality	Fishing	Governmnent, Private Business	Quantity	Yes	Yes	other	Yes	Bad Management, Climate Change	Yes	Yes	No Idea	LCBC-Local Stakeholders	Yes	Yes	Government	Never	Always
Female	Married	Christian	High School Graduate	Renter	Tap Water	Neighbor	15	Good	Jars	Laundry	Livestock	Government	Decrease in Fish Production	Yes	No	other	Yes	Desertification	No	Yes	No Idea	Government-LCBC-NGO	Yes	Yes	Government	Never	Sometimes
Female	Married	Christian	Elementary School	Renter	Water Pump	Community	30	Bad	Refrigerator-Plastic Drum-Jars	Laundry	Industrial Companies-Livestock	Government	Decrease in Fish Production	Yes	No	other	Yes	No Idea	No	Yes	No Idea	Government	Yes	Yes	Government	Never	Sometimes
Male	Married	Christian	High School Graduate	Renter	Water Pump	Community	5	Bad	Jars	Laundry	Industrial Companies	Government	Decrease in Farm Products	Yes	Yes	Chari	Yes	Drought, Overfishing	No	No	Water Code	Government	Yes	Yes	Government	Never	Sometimes
Male	Married	Christian	Middle School	Renter	Water Pump	Neighbor	15	Good	Plastic Drum	Laundry	Agriculture	Government	Decrease in Farm Products	Yes	Yes	Chari	Yes	Low precipitation	No	No	Water and Forestry Task Force	Government	Yes	Yes	Government	Yes	Sometimes
Male	Married	Christian	Bachelor	Electricity, Car, House, Motorcycle, Tap Water, TV	Water Pump	Neighbor	5	Good	Plastic Drum-Jars	Fishing-Laundry-Quality-Quantity	Fishing	Government	Quantity	Yes	Yes	Chari	Yes	Drought	No	No	No Idea	Government	Yes	Yes	Government	Never	Never
Female	Married	Muslim	Associate	Electricity, House, Motorcycle, Tap Water, TV	Water Pump	Own	Less than 5 min	Good	Refrigerator-Jars	Quality-Quantity	Industrial Companies	Government, Municipality	All the Above	Yes	Yes	Chari-Logone	Yes	Desertification	No	No	No Idea	Government	Yes	Yes	Government	Never	Never
Male	Single	Animist	Associate	Electricity, House, Motorcycle, Tap Water	Tap Water	Own	5	Good	Refrigerator-Jars	Other	Livestock	Government, Municipality	All the Above	Yes	Yes	Chari-Logone	Yes	Bad Management, Climate Change	No	No	Laws and Regulations Do Not Exist	Local Stakeholders	Yes	Yes	Government	Sometimes	Never
Female	Married	Christian	Master	Electricity, House, Tap Water, TV	Water Pump	Own	Less than 5 min	Good	Plastic Drum-Jars	Other	Agriculture-Fishing	Everybody, Government, Local Communities, NGO, Private Business	All the Above	Yes	Yes	Chari-Logone	choice-3	Bad Management, Climate Change	Yes	No	Lake Chad Basin Commission	Local Stakeholders	Yes	Yes	Government	Never	Never
Male	Married	Christian	Middle School	Renter, Tap Water	Water Pump	Own	5	Good	Jars	Quantity	Fishing	Government	Decrease in Fish Production	Yes	Yes	Chari	Yes	No Idea	No	No	No Idea	Government-LCBC	Yes	Yes	Government	Never	Never
Female	Married	Christian	Master	Electricity, Car, House, Motorcycle, Tap Water, TV	Water Pump	Own	5	Bad	Jars	Fishing-Gardening-Laundry-Quality-Quantity	Fishing-Industrial Companies	Everybody, Government	Quantity	Yes	Yes	No Idea	Yes	Desertification	No	No	No Idea	Government-LCBC	Yes	Yes	Government	Yes	Always
Male	Single	Christian	Bachelor	House	Water Pump	Neighbor	15	Good	Plastic Drum	Other	Fishing-Industrial Companies	Everybody, Government	Decrease in Farm Products	Yes	Yes	Chari-Logone	Yes	Bad Management, Climate Change	No	No	Chadian Water Company, NGO	NGO	Yes	Yes	Government-NGO-Local Communities	Never	Never
Male	Single	Christian	Bachelor	Renter	Water Pump	Neighbor	5	Good	Plastic Drum	Quantity	Fishing-Livestock	Government, Local Communities, NGO	Quality	Yes	No	Chari-Logone	Yes	Natural Phenomena	Yes	Yes	Chadian Water Company	Goverment-NGO-Local Stakeholders	Yes	Yes	Government-NGO-Local Communities	Never	Always
Male	Married	Christian	Bachelor	Renter	Tap Water	Neighbor	5	Bad	Plastic Drum-Jars	Quantity	Livestock	Government, NGO	Quantity	Yes	Yes	Chari-Logone	Yes	Climate Change, Desertification	No	Yes	No Idea	Government-NGO	Yes	Yes	Government-NGO-Local Communities	Never	Always
Female	Single	Christian	Middle School	Electricity, House	Tap Water	Own	Less than 5 min	Good	Refrigerator-Plastic Drum-Jars	Quantity	Fishing-Livestock	Government, NGO	Quality	Yes	No	Chari-Logone	Yes	Desertification	No	Yes	Local Communauties	Government-NGO	Yes	Yes	Government-NGO-Local Communities	Never	Never
Female	Single	Christian	Bachelor	House, Livestock	Water Pump	Neighbor	15	Good	Jars	Gardening-Laundry	Agriculture-Fishing-Livestock	Government	Decrease in Fish Production	Yes	Yes	Chari-Logone	Yes	Desertification, Low precipitation	No	I don't Know	No Idea	Government-LCBC	Yes	Yes	Government-NGO	Never	Never
Male	Married	Christian	Middle School	House, Livestock, Motorcycle	Water Pump	Neighbor	15	Good	Jars	Gardening-Laundry	Agriculture-Fishing	Everybody, Government	Decrease in Fish Production	Yes	Yes	Chari-Logone	Yes	Desertification	No	I don't Know	Water Ministry	Government-LCBC	Yes	Yes	Government-NGO	Sometimes	Sometimes
Female	Married	Christian	Middle School	Electricity, Renter	Tap Water	Own	Less than 5 min	Good	Jars	Fishing-Gardening-Laundry	Agriculture-Fishing	Government	Decrease in Fish Production	Yes	No	Chari-Logone	No	No Idea	No	No	Chadian Water Company	Government-LCBC	Yes	Yes	Government-NGO	Sometimes	Never
Female	Married	Christian	Bachelor	Car, Electricity, Renter, TV	Water Pump	Own	Less than 5 min	Good	Refrigerator-Plastic Drum	Gardening-Laundry	Agriculture-Fishing	Government, NGO	Decrease in Fish Production	Yes	Yes	Chari-Logone	Yes	Climate Change, Desertification, Low Precipitation	No	No	Laws and Regulations Do Not Exist	Local Stakeholders	Yes	Yes	Government-NGO	Never	Never
Female	Single	Christian	Elementary School	Car, House	Water Pump	Neighbor	Less than 5 min	Good	Jars	Quantity	Fishing	Government	Quantity	No					No	Not Enough	No Idea	Government-LCBC	Yes	Yes	Government	Never	Always
Male	Married	Christian	Never been to School	House	Water Pump	Own	Less than 5 min	Good	Jars	Laundry-Quantity	Fishing	Government	Quantity	Yes	No	Chari-Logone	Yes	Desertification	No	I don't Know	No Idea	Government-LCBC	Yes	Yes	Government	Never	Always
Male	Married	Christian	Middle School	Renter	Water Pump	Own	Less than 5 min	Good	Jars	Other-Quantity	Agriculture	Government	Quantity	Yes	Yes	Chari-Logone	Yes	Climate Change, Desertification	No	Yes	Laws and Regulations Exist	Government-LCBC	Yes	Yes	Government	Never	Always
Female	Married	Christian	Master	House	Tap Water	Neighbor	15	Bad	Jars	Laundry	Industrial Companies	Government	Quantity	Yes	Yes	Chari	Yes	Deforestation, Drought, Overfishing	Yes	No	Water Code	Government	Yes	Yes	Government	Yes	Sometimes
Male	Single	Christian	Bachelor	House	Water Pump	Own	Less than 5 min	Good	Refrigerator-Jars	Quality	Fishing	Government, Local Communities, Municipality, NGO	All the Above	Yes	Yes	Chari-Logone	Yes	Desertification, Political Will	No	No	Laws and Regulations Exist	Government-NGO	Yes	Yes	Government	Yes	Always
Female	Married	Muslim	Never been to School	Renter, Tap Water	Tap Water	Own	Less than 5 min	Bad	Jars	Quality-Quantity	Fishing	Government	All the Above	Yes	Yes	No Idea	Yes	Desertification	No	I don't Know	No Idea	Government	Yes	Yes	Government	Never	Never
Male	Single	Muslim	High School Graduate	House	Tap Water	Own	Less than 5 min	Good	Refrigerator	Quantity	Fishing	NGO	All the Above	Yes	Yes	Chari-Logone	Yes	Desertification	No	Yes	Laws and Regulations Exist	NGO	Yes	Yes	Government	Yes	Always
Male	Married	Muslim	Never been to School	Renter	Tap Water	Own	Less than 5 min	Good	Refrigerator-Jars	Quantity	Fishing	Government, NGO	Quantity	Yes	Yes	Chari-Logone	Yes	Desertification	No	I don't Know	No Idea	Government	Yes	Yes	Government	Never	Sometimes
Female	Married	Muslim	Middle School	House	Water Pump	Own	Less than 5 min	Good	Plastic Drum	Other-Quality-Quantity	Agriculture-Fishing	Government	All the Above	Yes	Yes	Chari-Logone	Yes	Climate Change, Desertification	No	Yes	Laws and Regulations Exist	Government-LCBC	Yes	Yes	Government	Sometimes	Sometimes
Female	Married	Christian	High School Graduate	House	Water Pump	Own	Less than 5 min	Good	Refrigerator	Gardening-Quality-Quantity	Fishing	Government	Decrease in Fish Production	Yes	Yes	Chari	No	Climate Change	No	Yes	Laws and Regulations Exist	Government	Yes	Yes	Government	Yes	Always
Male	Married	Christian	Elementary School	House	Water Pump	Neighbor	Less than 5 min	Good	Jars	Other-Quantity	Agriculture-Fishing	Government	All the Above	Yes	Yes	Chari-Logone	Yes	Desertification	No	Yes	Laws and Regulations Exist	Government	Yes	Yes	Government	Never	Always
Female	Married	Christian	Middle School	House	Tap Water	Neighbor	5	Bad	Refrigerator-Jars	Quantity	Fishing	Government	All the Above	Yes	Yes	Chari-Logone	Yes	Desertification	No	Not Enough	No Idea	Government-LCBC-Local Stakeholders	Yes	Yes	Government	Never	Sometimes
Female	Married	Christian	Middle School	House	Water Pump	Own	Less than 5 min	Good	Jars	Other-Quantity	Fishing	Government	All the Above	No					No	Yes	Laws and Regulations Do Not Exist	Government	Yes	Yes	Government	Never	Always
Male	Single	Christian	High School Graduate	Car, Electricity, House, Livestock, Motorcycle, Tap Water, TV	Tap Water	Own	Less than 5 min	Good	Refrigerator-Plastic Drum-Jars	Laundry	Agriculture-Fishing-Industrial Companies-Livestock	Everybody	Decrease in Farm Products	Yes	No	Chari-Logone	Yes	Natural Phenomena	Yes	Not Enough	Chadian Water Company	Government-NGO	It depends	Yes	Government	Never	Sometimes
Female	Married	Christian	Bachelor	Electricity, Bicycle, Car, Motorcycle, Renter, TV	Tap Water	Own	5	Good	Refrigerator	Gardening	Agriculture-Fishing-Industrial Companies-Livestock	Everybody	Decrease in Farm Products	Yes	No	Chari-Logone	Yes	Bad Management	Yes	Yes	Local Communauties	Government-NGO	Yes	Yes	Government-NGO-Local Communities	Never	Sometimes
Male	Single	Christian	High School Graduate	Renter	Water Pump	Own	5	Bad	Jars	Quality	Fishing	Everybody	Decrease in Fish Production	Yes	Yes	Chari-Logone	Yes	Desertification	Yes	No	No Idea	Government-LCBC	Yes	Yes	Government	Never	Never
Female	Married	Muslim	Never been to School	House	Tap Water	Neighbor	5	Good	Plastic Drum-Jars	Other-Quantity	Fishing	Government	All the Above	Yes	Yes	Chari-Logone	Yes	Desertification	No	No	No Idea	Government	Yes	Yes	Government	Never	Never
Female	Married	Christian	Doctorat	Car, Electricity, Livestock, Motorcycle, Tap Water	Water Pump	Own	Less than 5 min	Bad	Jars	Other-Quantity	Fishing	Government, Local Communities	Quantity	Yes	Yes	Chari-Logone	Yes	Desertification	No	Not Enough	Laws and Regulations Exist	Government-LCBC	Yes	Yes	Government	Never	Sometimes
Female	Single	Christian	Master	Renter	Tap Water	Own	5	Good	Refrigerator	Quantity	Industrial Companies-Livestock	Everybody	Quantity	Yes	Yes	Chari-Logone	Yes	Climate Change	No	No	No Idea	NGO	Yes	Yes	NGO	Yes	Never
Male	Married	Christian	Master	Renter	Water Pump	Own	Less than 5 min	Bad	Plastic Drum	Quality	Fishing	Everybody	All the Above	Yes	Yes	Chari-Logone	Yes	Low precipitation, Pollution, Overexploitation, Lack of political will	Yes	No	Chadian Water Company	NGO	Yes	Yes	Government	Sometimes	Sometimes
Male	Single	Christian	High School Graduate	House	Water Pump	Own	15	Good	Jars	Laundry	Livestock	NGO	Decrease in Fish Production	Yes	Yes	Chari-Logone	Yes	Drought	No	Yes	Government	NGO	It depends	Yes	NGO	Yes	Always
Male	Single	Christian	Bachelor	House	Tap Water	Own	Less than 5 min	I don't Know	Jars	Quality	Fishing	Municipality	Decrease in Fish Production	Yes	Yes	Chari-Logone	Yes	Climate Change, Low precipitation	No	Not Enough	Municipality	NGO	Yes	Yes	Government	Yes	Sometimes
Male	Single	Christian	High School Graduate	House	Water Pump	Own	Less than 5 min	Good	Jars	Laundry	Fishing	Government	Quantity	Yes	Yes	Chari-Logone	Yes	Deforestation, Drought, Overfishing	No	Not Enough	Municipality	NGO	Yes	Yes	Government	Yes	Always
Male	Single	Muslim	High School Graduate	House	Tap Water	Own	Less than 5 min	Good	Refrigerator-Plastic Drum-Jars	Quality	Fishing-Livestock	Government	Quality	Yes	No	Chari	Yes	Desertification	No	No	No Idea	Government	It depends	Yes	Government	Never	Sometimes
Male	Divorced	Animist	Associate	Car, Electricity, House, Livestock, Motorcycle, Tap Water, TV	Tap Water	Own	Less than 5 min	Good	Plastic Drum-Jars	Fishing	Agriculture-Industrial Companies-Livestock	Government, NGO	Decrease in Fish Production	No					No	Yes	Mining Company	Government-LCBC-NGO	Yes	Yes	Government	Never	Always
Female	Married	Animist	Master	Electricity, Renter, Motorcycle, Tap Water	Tap Water	Own	Less than 5 min	Good	Refrigerator-Plastic Drum	Fishing	Industrial Companies	Everybody	Decrease in Fish Production	Yes	No	Chari-Logone	Yes	Climate Change	No	Yes	Government, NGO	Government-LCBC-NGO	Yes	Yes	Government-Local Communities	Never	Sometimes
Female	Married	Christian	Middle School	House, Tap Water	Water Pump	Own	Less than 5 min	Good	Plastic Drum-Jars	Other	Industrial Companies	Everybody	All the Above	Yes	Yes	Chari-Logone	Yes	Low Precipitation	No	No	No Idea	Government-LCBC-NGO-Local Stakeholders	Yes	Yes	Government	Never	Always
Male	Married	Christian	Master	Car, Electricity, House, Tap Water, TV	Water Pump	Own	5	Good	Refrigerator-Plastic Drum-Jars	Other	Agriculture-Fishing-Industrial Companies-Livestock	Everybody, Government, Local Communities, Municipality, NGO, Private Business	All the Above	Yes	Yes	Chari-Logone	Yes	Climate Change	Yes	Yes	Laws and Regulations Exist	Government-LCBC-NGO-Local Stakeholders	Yes	Yes	Government-NGO-Local Communities	Yes	Always
Female	Married	Muslim	High School Graduate	Electricity, House, Motorcycle, Tap Water, TV	Water Pump	Own	5	Good	Plastic Drum-Jars	Other	Industrial Companies-Livestock	Everybody, Government, Local Communities, Municipality, NGO, Private Business	Decrease in Fish Production	Yes	Yes	Chari-Logone	Yes	Bad Management, Climate Change, Desertification	No	Yes	Water Ministry	Government-LCBC-NGO-Local Stakeholders	Yes	Yes	Government-NGO-Local Communities	Yes	Sometimes
Male	Married	Muslim	Elementary School	House	Water Pump	Neighbor	15	Good	Jars	Other	Fishing-Livestock	Government	All the Above	Yes	Yes	No Idea	No	No Idea	No	Yes	Laws and Regulations Do Not Exist	Government-LCBC	Yes	Yes	Government-NGO	Never	Never
Male	Married	Muslim	Bachelor	Electricity, Renter, Tap Water, TV, Motorcycle	Water Pump	Own	Less than 5 min	Good	Refrigerator-Jars	Other	Industrial Companies-Livestock	Everybody, Government, Local Communities, Municipality, NGO, Private Business	All the Above	Yes	Yes	Chari-Logone	Yes	Bad Management, Climate Change, Desertification	Yes	I don't Know	No Idea	Government-LCBC-NGO	Yes	Yes	Government	Yes	Sometimes
Female	Married	Muslim	Middle School	Electricity, Renter, Tap Water, TV, Motorcycle	Tap Water	Own	Less than 5 min	Bad	Plastic Drum-Jars	Other	Industrial Companies	Everybody, Government, Local Communities, Municipality, NGO, Private Business	All the Above	Yes	Yes	Chari-Logone	Yes	Climate Change	No	I don't Know	Laws and Regulations Do Not Exist	LCBC	Yes	Yes	Government	Never	Never
Male	Married	Christian	Master	Electricity, Renter, Tap Water, TV, Motorcycle	Tap Water	Own	Less than 5 min	Good	Plastic Drum	Other-Quality-Quantity	Industrial Companies-Livestock	Everybody, Government, Local Communities, Municipality, NGO, Private Business	All the Above	Yes	Yes	other	Yes	Bad Management, Low Precipitation	Yes		No Idea	Government-NGO	Yes	Yes	Government	Yes	Always
Female	Married	Muslim	Associate	Electricity, Renter, Tap Water	Water Pump	Neighbor	Less than 5 min	Bad	Refrigerator	Other	Industrial Companies	Everybody	All the Above	Yes	Yes	Chari-Logone	Yes	Bad Management, Climate Change, Pollution	No	No	Laws and Regulations Do Not Exist	NGO	Yes	Yes	Government	Never	Never
Male	Divorced	Christian	Bachelor	Electricity, House, Tap Water	Tap Water	Neighbor	15	Good	Jars	Other	Industrial Companies	Everybody	All the Above	Yes	Yes	Chari-Logone	Yes	Climate Change	No	No	Laws and Regulations Exist	NGO	Yes	Yes	Government-NGO	Never	Never
Female	Married	Christian	Bachelor	Electricity, Car, House, Motorcycle, Tap Water, TV	Tap Water	Own	Less than 5 min	Good	Refrigerator	Other-Quality-Quantity	Fishing-Industrial Companies	Everybody, Government	All the Above	Yes	Yes	Chari-Logone	Yes	Desertification	No	Yes	Laws and Regulations Exist	Government-LCBC	Yes	Yes	Government	Never	Never
Female	Married	Muslim	Never been to School	Electricity, House, Motorcycle, Tap Water, TV	Tap Water	Own	Less than 5 min	Good	Jars	Gardening-Laundry-Quality	Agriculture-Fishing-Livestock	Government	Decrease in Fish Production	Yes	Yes	Chari-Logone	No	No Idea	No	No	Chadian Water Company	Government-LCBC	No	Yes	Government	Sometimes	Never
Male	Married	Christian	Bachelor	Electricity, Renter, Tap Water, TV	Tap Water	Own	Less than 5 min	Good	Refrigerator-Plastic Drum	Fishing-Gardening-Laundry-Quality	Agriculture-Fishing-Industrial Companies-Livestock	Government	Decrease in Fish Production	Yes	Yes	Chari-Logone	Yes	Low Precipitation	Yes	No	Chadian Water Company	Government-LCBC	Yes	Yes	Government	Sometimes	Never
Male	Single	Christian	Bachelor	Renter	Water Pump	Neighbor	5	Good	Jars	Gardening-Laundry-Quality	Agriculture-Fishing-Industrial Companies-Livestock	Government	Decrease in Farm Products	Yes	Yes	Chari-Logone	Yes	Desertification, Low precipitation	Yes	Yes	No Idea	LCBC	Yes	Yes	Government	Never	Sometimes
Male	Married	Christian	Master	Car, Electricity, House, Motorcycle, Tap Water, TV	Tap Water	Own	Less than 5 min	Good	Refrigerator-Jars	Gardening-Laundry-Quality	Agriculture-Fishing	Government, NGO	Decrease in Fish Production	Yes	Yes	Chari-Logone	Yes	Climate Change, Desertification, Low Precipitation	No	Not Enough	Chadian Water Company	Government-LCBC	No	Yes	Government	Sometimes	Sometimes
Male	Married	Muslim	Bachelor	Electricity, House, Motorcycle, TV	Tap Water	Own	Less than 5 min	Good	Jars	Gardening-Laundry-Quality	Agriculture-Fishing-Livestock	Everybody, Government, NGO	Decrease in Fish Production	Yes	Yes	Chari-Logone	Yes	Bad Management, Climate Change, Desertification	No	I don't Know	No Idea	Government-LCBC	It depends	Yes	Government	Sometimes	Sometimes
Male	Married	Muslim	Never been to School	Electricity, House, Motorcycle, Tap Water, TV	Tap Water	Own	Less than 5 min	Good	Refrigerator-Jars	Fishing-Gardening-Laundry-Quality	Fishing-Livestock	Government, NGO	Decrease in Fish Production	Yes	Yes	Chari-Logone	Yes	Climate Change, Desertification, Low Precipitation	No	I don't Know	No Idea	Government-LCBC	Yes	Yes	Government-NGO	Sometimes	Never
Female	Single	Christian	High School Graduate	Electricity, Motorcycle, Renter	Tap Water	Own	Less than 5 min	Good	Jars	Fishing-Gardening-Laundry-Quality	Agriculture-Fishing-Livestock	Government, NGO	Decrease in Fish Production	Yes	Yes	Chari-Logone	Yes	Climate Change, Desertification, Low Precipitation	No	No	No Idea	Government-LCBC	It depends	Yes	Government-NGO	Sometimes	Never
Male	Single	Christian	Middle School	Electricity, House, Motorcycle, Tap water, TV	Tap Water	Own	Less than 5 min	Good	Jars	Gardening-Laundry-Quality	Agriculture-Fishing	Everybody, Government	Decrease in Fish Production	Yes	Yes	Chari-Logone	Yes	Climate Change, Desertification, Low Precipitation	No	No	Laws and Regulations Do Not Exist	Government-LCBC	It depends	Yes	Government	Sometimes	Sometimes
Male	Married	Christian	Elementary School	Electricity, House, Motorcycle, Tap Water, TV	Tap Water	Own	Less than 5 min	Good	Jars	Gardening-Laundry	Agriculture-Fishing-Livestock	Government	Decrease in Fish Production	Yes	No	Chari-Logone	Yes	Climate Change	No	Not Enough	Chadian Water Company	Government-LCBC	It depends	Yes	Government-NGO	Sometimes	Never
Male	Married	Muslim	Never been to School	Electricity, House, Motorcycle, Tap Water, TV	Tap Water	Own	Less than 5 min	Good	Refrigerator-Jars	Gardening-Laundry	Agriculture-Fishing-Livestock	Government, NGO	Decrease in Fish Production	Yes	Yes	Chari-Logone	No	Bad Management, Desertification	No	I don't Know	No Idea	Government-LCBC	It depends	I don't Know	Government	Sometimes	Sometimes
Male	Married	Christian	High School Graduate	Renter	Tap Water	Neighbor	5	Good	Refrigerator-Jars	Quantity	Industrial Companies-Livestock	Government, Local Communities, NGO	Decrease in Fish Production	Yes	No	Chari-Logone	Yes	Climate Change	No	Yes	Chadian Water Company	Goverment-LCBC-NGO-Local Stakeholders	Yes	Yes	Government-NGO-Local Communities	Never	Always
Female	Married	Christian	Doctorat	Renter, Electricity, TV	Tap Water	Own	Less than 5 min	Bad	Refrigerator-Plastic Drum-Jars	Gardening-Quality	Industrial Companies-Livestock	Everybody	Quantity	Yes	Yes	Chari-Logone	Yes	Bad Management, Desertification	Yes	Yes	Chadian Water Company	Government-NGO	Yes	Yes	Government-Local Communities	Never	Always
Male	Single	Animist	Bachelor	Bicycle, Livestock	Tap Water	Neighbor	15	Good	Plastic Drum	Quantity	Agriculture-Fishing-Industrial Companies-Livestock	Government	Decrease in Fish Production	Yes	No	Chari-Logone	Yes	Low Precipitation	No	Not Enough	No Idea	Government	Yes	Yes	Government	Never	Always
Male	Widowed	Christian	Associate	House	Tap Water	Own	5	Bad	Plastic Drum-Jars	Quantity	Industrial Companies-Livestock	Everybody, Government	Decrease in Fish Production	Yes	Yes	Chari-Logone	Yes	Bad Management	No	Not Enough	Water Ministry	Government-LCBC-NGO	Yes	Yes	Government-Local Communities	Yes	Sometimes
Female	Single	Christian	Bachelor	House	Water Pump	Own	5	Good	Jars	Gardening	Agriculture	Local Communities	Conflict between Communities	Yes	No	Chari-Logone	Yes	Bad Management, Climate Change	Yes	Not Enough	Chadian Water Company	NGO	Yes	Yes	Local Communities	Never	Sometimes
Male	Widowed	Muslim	Bachelor	Car, Electricity, House, Tap Water, TV	Tap Water	Own	Less than 5 min	Good	Refrigerator-Jars	Laundry-Quality	Agriculture-Fishing-Livestock	Everybody, Government	Decrease in Fish Production	Yes	Yes	Chari-Logone	Yes	Desertification, Low precipitation	No	No	Chadian Water Company	Government-LCBC	Yes	Yes	Government	Sometimes	Sometimes
Female	Single	Muslim	Associate	Motocycle, Renter	Tap Water	Neighbor	5	Good	Plastic Drum	Gardening-Laundry-Quality-Quantity	Agriculture-Fishing	Everybody	Quantity	Yes	Yes	Chari-Logone	Yes	Climate Change, Desertification	No	I don't Know	Water Ministry	Government-LCBC	Yes	Yes	Government	Sometimes	Never
Female	Married	Christian	Master	Electricity, House, Motorcycle, TV	Water Pump	Own	Less than 5 min	Good	Jars	Quality	Agriculture-Fishing	Everybody	Quantity	Yes	Yes	Chari-Logone	Yes	Climate Change, Desertification, Low Precipitation	Yes	No	No Idea	Government-LCBC	It depends	Yes	Government	Sometimes	Sometimes
Male	Single	Christian	Doctorat	Electricity, House, Tap Water	Tap Water	Own	Less than 5 min	Good	Jars	Quantity	Fishing	Everybody	All the Above	Yes	Yes	Chari-Logone	choice-3	Anthropogenic causes, Human Settlement	Yes	I don't Know	Law 14	Government-LCBC-NGO	Yes	Yes	Government-NGO-Local Communities	Never	Sometimes
Male	Married	Christian	Bachelor	Car, Electricity, House, Livestock, Motorcyle, TV	Water Pump	Own	Less than 5 min	Bad	Refrigerator-Plastic Drum-Jars	Quantity	Industrial Companies-Livestock	Everybody, Government, Local Communities, NGO	Quantity	Yes	Yes	Chari-Logone	Yes	Conflict	Yes	Yes	Chadian Water Company	Government-LCBC-NGO	Yes	Yes	Government-NGO-Local Communities	Yes	Always
Female	Married	Christian	High School Graduate	Renter	Tap Water	Own	5	Bad	Plastic Drum-Jars	Fishing	Fishing-Industrial Companies-Livestock	Government, Local Communities, NGO	Decrease in Fish Production	Yes	No	Chari-Logone	Yes	Bad Management, Climate Change	No	Yes	Local Communauties	Government	Yes	Yes	Government-NGO	Never	Always
Male	Single	Christian	Middle School	Bicycle, Renter	Water Pump	Neighbor	15	Good	Jars	Gardening-Laundry-Quality	Agriculture-Fishing	Government	Decrease in Fish Production	Yes	Yes	Chari-Logone	Yes	Climate Change, Desertification	No	I don't Know	Chadian Water Company	Government-LCBC	It depends	Yes	Government	Sometimes	Never
Male	Married	Christian	Master	Electricity, House, Motorcycle, TV, Livestock	Water Pump	Own	Less than 5 min	Bad	Plastic Drum-Jars	Fishing-Gardening	Industrial Companies-Livestock	Everybody	Quantity	Yes	No	Chari-Logone	Yes	Bad Management, Desertification	No	Yes	Chadian Water Company	Government-NGO	Yes	Yes	Government	Never	Always
Female	Married	Christian	Never been to School	House, Livestock	Water Pump	Neighbor	15	Good	Jars	Gardening-Laundry-Quality	Agriculture-Fishing	Government, NGO	Decrease in Fish Production	No					No	No	No Idea	Government-LCBC	It depends	I don't Know	Government	Never	Never
Male	Single	Christian	Associate	House	Tap Water	Own	Less than 5 min	Good	Jars	Fishing	Industrial Companies	Government, NGO	Quantity	Yes	No	Chari-Logone	Yes	Bad Management, Climate Change	No	Not Enough	Chadian Water Company	Government-LCBC	Yes	Yes	Government	Never	Sometimes
Male	Married	Muslim	Middle School	House	Tap Water	Own	Less than 5 min	Bad	Plastic Drum-Jars	Quality-Quantity	Fishing	Government, Municipality	Quantity	Yes	Yes	Chari-Logone	Yes	Desertification	No		No Idea	Government-LCBC	Yes	Yes	Government	Never	Sometimes
Female	Married	Christian	Middle School	House, Motorcycle, Tap Water	Tap Water	Own	Less than 5 min	Bad	Refrigerator-Jars	Quality-Quantity	Fishing	Government, Local Communities, Municipality	Decrease in Fish Production	Yes	Yes	Chari-Logone	Yes	Desertification	No	No	No Idea	Government-LCBC-Local Stakeholders	Yes	Yes	Government	Never	Sometimes
Male	Married	Animist	Never been to School	Bicycle, Renter	Tap Water	Neighbor	5	Bad	Plastic Drum-Jars	Quality	Fishing	Government	All the Above	Yes	Yes	Chari	Yes	Climate Change	No	Not Enough	No Idea	Government-LCBC	Yes	Yes	Government-Local Communities	Never	Sometimes
Female	Divorced	Christian	Never been to School	Renter	Tap Water	Own	Less than 5 min	Bad	Plastic Drum-Jars	Other-Quality	Fishing	Government, Municipality	Decrease in Farm Products	Yes	Yes	Chari-Logone	Yes	Desertification	No	Not Enough	No Idea	Government-LCBC	Yes	Yes	Government	Never	Sometimes
Male	Single	Christian	Master	Electricity, Renter, Tap Water, TV	Tap Water	Own	Less than 5 min	Good	Refrigerator	Quality-Quantity	Fishing	Government	All the Above	Yes	Yes	Chari-Logone	Yes	Desertification	No	No	No Idea	Government-LCBC	Yes	Yes	Government	Never	Sometimes
Male	Married	Christian	Master	Electricity, House, Motorcycle, Tap Water, TV	Water Pump	Own	Less than 5 min	Good	Plastic Drum-Jars	Fishing-Gardening-Laundry-Quality-Quantity	Agriculture-Fishing-Industrial Companies-Livestock	Government	All the Above	Yes	Yes	Chari-Logone	Yes	Climate Change	No	Yes	Laws and Regulations Exist	Government-LCBC	Yes	Yes	Government	Yes	Always
Male	Married	Christian	Bachelor	Electricity, House, Motorcycle, Tap Water, TV	Water Pump	Own	Less than 5 min	Good	Refrigerator-Plastic Drum-Jars	Other	Agriculture-Fishing-Industrial Companies-Livestock	Government, Private Business	All the Above	Yes	Yes	Chari-Logone	Yes	Bad Management, Climate Change, Desertification	Yes	Yes	Law 14	Government-LCBC-Local Stakeholders	Yes	Yes	Government-NGO	Yes	Always
Male	Married	Christian	Bachelor	Electricity, House, Motorcycle, Tap Water, TV	Tap Water	Own	Less than 5 min	Good	Jars	Other	Agriculture-Fishing-Industrial Companies-Livestock	Government, Private Business	All the Above	Yes	Yes	Chari-Logone	Yes	Desertification, Deforestation	Yes	Not Enough	Water Chart, Law 14	Government-LCBC-NGO-Local Stakeholders	Yes	Yes	Government	Never	Always
Female	Married	Christian	High School Graduate	Electricity, House, Tap Water, TV	Tap Water	Own	Less than 5 min	Good	Jars	Laundry-Quality-Quantity	Industrial Companies	Government	All the Above	Yes	No	No Idea	Yes	Desertification	No	Yes	No Idea	Government	Yes	Yes	Government	Never	Never
Female	Married	Christian	Bachelor	Electricity, House, Tap Water, TV	Tap Water	Own	Less than 5 min	Good	Refrigerator-Plastic Drum-Jars	Laundry-Quality-Quantity	Industrial Companies	Government	All the Above	Yes	Yes	Chari-Logone	Yes	No Idea	No	No	Laws and Regulations Exist	Government	Yes	Yes	Government	Never	Always
Male	Married	Muslim	Middle School	Electricity, Renter, Tap Water, TV, Motorcycle	Tap Water	Own	Less than 5 min	Good	Jars	Other	Industrial Companies	Everybody	All the Above	Yes	Yes	Chari-Logone	Yes	Desertification	No	No	Laws and Regulations Exist	Government	Yes	Yes	Government	Yes	Always
Male	Married	Muslim	Bachelor	Car, Electricity, House, Tap Water, TV	Water Pump	Own	Less than 5 min	Good	Refrigerator-Plastic Drum	Other	Industrial Companies-Livestock	Everybody, Government, NGO	All the Above	Yes	Yes	Chari-Logone	Yes	Bad Management, Climate Change	No	No	Laws and Regulations Exist	Government-LCBC	Yes	Yes	Government	Yes	Always
Female	Single	Christian	High School Graduate	Electricity, Renter, Tap Water	Water Pump	Neighbor	15	Good	Jars	Other	Industrial Companies-Livestock	Everybody, Government	Decrease in Fish Production	Yes	Yes	Chari-Logone	Yes	Bad Management	No	No	No Idea	Government-LCBC-NGO	Yes	Yes	Government	Sometimes	Never
Male	Divorced	Christian	Bachelor	Electricity, House, Tap Water, TV	Tap Water	Own	Less than 5 min	Good	Refrigerator-Plastic Drum-Jars	Laundry-Quality-Quantity	Industrial Companies-Livestock	Everybody, Government	Conflict between Communities	Yes	Yes	Chari-Logone	Yes	Bad Management, Climate Change	No	Yes	Laws and Regulations Exist	Government-LCBC-NGO	Yes	Yes	Government	Sometimes	Sometimes
Male	Married	Muslim	High School Graduate	Electricity, House, Motorcycle	Tap Water	Own	Less than 5 min	Good	Jars	Quality-Quantity	Agriculture-Fishing-Industrial Companies-Livestock	Government, Local Communities, NGO	All the Above	Yes	No	Chari-Logone	No	No Idea	No	Yes	Laws and Regulations Do Not Exist	Local Stakeholders	Yes	Yes	Government	Never	Never
Male	Married	Muslim	Never been to School	Renter	Water Pump	Community	30	Good	Plastic Drum-Jars	Other-Quality-Quantity	Fishing	Government, Local Communities	All the Above	No					No	No	No Idea	Government	Yes	Yes	Government	Never	Never
Female	Married	Christian	Elementary School	House	Water Well	Own	Less than 5 min	Bad	Jars	Quality-Quantity	Agriculture-Fishing	Local Communities, NGO	All the Above	Yes	Yes	Chari	No	Desertification	No	Not Enough	No Idea	Government	Yes	Yes	Government	Never	Never
Male	Married	Muslim	Never been to School	House	Tap Water	Neighbor	Less than 5 min	Bad	Plastic Drum-Jars	Quantity	Agriculture-Fishing	Government, Municipality	Quantity	No					No	No	No Idea	Government-LCBC	Yes	Yes	Government	Never	Never
Male	Single	Christian	Bachelor	Renter	Water Pump	Neighbor	Less than 5 min	Good	Jars	Other	Fishing-Livestock	Government	All the Above	Yes	Yes	Chari-Logone	Yes	Desertification, Waste Disposal	No	No	Laws and Regulations Exist	Government	Yes	Yes	Government-Local Communities	Never	Never
Male	Married	Muslim	Middle School	Renter	Water Pump	Neighbor	Less than 5 min	Good	Jars	Quantity	Agriculture	NGO	All the Above	No					No	No	Laws and Regulations Do Not Exist	Government	Yes	Yes	Government	Yes	Always
Male	Single	Christian	High School Graduate	House	Tap Water	Own	Less than 5 min	Good	Refrigerator-Jars	Quantity	Fishing	Government	All the Above	Yes	No	Chari	No	Climate Change	No	Yes	Chadian Water Company	Government-LCBC-NGO	Yes	Yes	Government	Never	Never
Male	Single	Christian	Master	Renter	Tap Water	Own	Less than 5 min	Good	Jars	Quantity	Agriculture	Government	All the Above	Yes	Yes	Chari-Logone	Yes	Climate Change, Desertification	Yes	No	Water Ministry, Environmental Ministry	Government-LCBC-Local Stakeholders	Yes	Yes	Government	Never	Always
Male	Divorced	Christian	Middle School	Renter	Water Pump	Neighbor	Less than 5 min	Good	Jars	Other	Fishing-Industrial Companies	Government	Decrease in Fish Production	No					No	No	No Idea	Government-LCBC-NGO	Yes	Yes	Government	Never	Never
Female	Married	Muslim	High School Graduate	Electricity, Renter, Tap Water	Water Pump	Own	Less than 5 min	Good	Refrigerator-Plastic Drum-Jars	Other	Agriculture-Fishing-Industrial Companies-Livestock	Government, Private Business	Decrease in Fish Production	Yes	Yes	Chari-Logone	Yes	Bad Management, Climate Change	No	Not Enough	No Idea	Government-LCBC-NGO	Yes	Yes	Government	Never	Sometimes
Male	Married	Christian	Master	Car, Electricity, Renter, Tap Water, TV	Water Pump	Own	Less than 5 min	Good	Refrigerator-Plastic Drum	Other	Agriculture-Fishing-Industrial Companies-Livestock	Everybody, Government, Private Business	All the Above	Yes	Yes	Chari-Logone	Yes	Bad Management, Desertification	No	Not Enough	No Idea	Government-LCBC	Yes	Yes	Government	Never	Sometimes
Female	Married	Muslim	Elementary School	Electricity, Renter, Tap Water	Tap Water	Own	5	Good	Jars	Other	Agriculture-Fishing-Industrial Companies-Livestock	Government	Decrease in Fish Production	No					No	No	No Idea	Government-LCBC	Yes	Yes	Government	Never	Never
Male	Married	Christian	Bachelor	Electricity, House, Motorcycle, Tap Water, TV	Tap Water	Own	5	Good	Refrigerator-Jars	Other	Agriculture-Fishing-Industrial Companies-Livestock	Government, Private Business	All the Above	Yes	Yes	Chari-Logone	Yes	Climate Change, Drought	Yes	Yes	Laws and Regulations Exist	Government-LCBC-NGO-Local Stakeholders	Yes	Yes	Government	Yes	Always
Female	Married	Muslim	Never been to School	Electricity, House, Motorcycle, Tap Water	Water Pump	Own	Less than 5 min	Good	Jars	Other	Agriculture-Fishing-Industrial Companies-Livestock	Government	All the Above	Yes	Yes	No Idea	choice-3	No Idea	No	Yes	Laws and Regulations Exist	Government	Yes	Yes	Government	Never	Never
Female	Married	Muslim	Elementary School	Electricity, House, TV	Water Pump	Neighbor	15	Bad	Plastic Drum-Jars	Other	Industrial Companies-Livestock	Local Communities	Decrease in Fish Production	Yes	Yes	No Idea	choice-3	No Idea	No	No	Laws and Regulations Exist	Government	Yes	Yes	Government	Yes	Sometimes
Male	Divorced	Muslim	Bachelor	Car, Electricity, House, Tap Water, TV	Tap Water	Own	Less than 5 min	Bad	Refrigerator-Plastic Drum-Jars	Other	Agriculture-Fishing-Industrial Companies-Livestock	Everybody, Government, Private Business	All the Above	Yes	Yes	Chari-Logone	Yes	Bad Management, Climate Change	Yes	Not Enough	Law 14	Government-LCBC-Local Stakeholders	Yes	Yes	Government	Sometimes	Always
Female	Married	Muslim	High School Graduate	Renter	Water Pump	Own	Less than 5 min	I don't Know	Plastic Drum-Jars	Other	Agriculture-Fishing-Industrial Companies-Livestock	Government, NGO, Private Business	Decrease in Fish Production	Yes	Yes	Chari-Logone	Yes	Climate Change, Drought	No	Not Enough	Water Ministry	Government-LCBC-NGO	Yes	Yes	Government	Sometimes	Sometimes
Male	Married	Muslim	Middle School	Electricity, House, Motorcycle, Tap Water, TV	Tap Water	Own	Less than 5 min	Good	Refrigerator-Jars	Other	Agriculture-Fishing-Industrial Companies-Livestock	Government	All the Above	Yes	Yes	Chari-Logone	No	No Idea	Yes	No	Laws and Regulations Exist	Government	Yes	Yes	Government	Never	Never
Male	Married	Christian	High School Graduate	House	Tap Water	Own	Less than 5 min	Good	Jars	Other-Quantity	Fishing	Government	All the Above	Yes	Yes	Chari-Logone	Yes	Climate Change, Low Precipitation	No	No	Laws and Regulations Exist	Government-Local Stakeholders	Yes	Yes	Government	Never	Never
Male	Married	Muslim	Never been to School	Electricity, House, TV	Water Pump	Community	15	Bad	Jars	Quality	Agriculture	Government	Decrease in Fish Production	Yes	Yes	No Idea	No	No Idea	No	I don't Know	No Idea	Government	It depends	Yes	Government	Never	Never
Female	Single	Christian	High School Graduate	House	Water Pump	Own	5	Bad	Jars	Fishing	Fishing-Industrial Companies-Livestock	Government, Local Communities	Quantity	Yes	No	Chari-Logone	Yes	Climate Change	No	Yes	Chadian Water Company	Government	Yes	Yes	Government	Never	Always
Male	Single	Muslim	Bachelor	Renter	Tap Water	Community	15	Bad	Jars	Quantity	Industrial Companies-Livestock	Everybody	Quantity	Yes	No	Chari-Logone	Yes	Desertification	No	Not Enough	Chadian Water Company	Government-LCBC	Yes	Yes	Local Communities	Never	Sometimes
Female	Married	Christian	Elementary School	Renter	Water Pump	Community	30	Bad	Plastic Drum	Quantity	Agriculture-Livestock	Government	Decrease in Fish Production	No					No	No	No Idea	Government	Yes	Yes	Government	Never	Never
Female	Married	Christian	Elementary School	Renter	Water Pump	Community	15	Bad	Plastic Drum	Fishing	Fishing-Livestock	Government	Decrease in Fish Production	No					No	I don't Know	No Idea	Government	It depends	Yes	Government	Never	Sometimes
Female	Single	Muslim	High School Graduate	Car, Bicycle, Electricity, House, Motorcycle, TV	Water Pump	Own	5	Bad	Plastic Drum-Jars	Gardening	Livestock	Government, Local Communities	Decrease in Fish Production	Yes	No	Chari-Logone	Yes	Desertification	No	Not Enough	Government	Government-NGO	It depends	Yes	Government	Never	Sometimes
Female	Married	Muslim	Never been to School	Electricity, House, Motorcycle, TV	Water Pump	Own	5	Bad	Plastic Drum-Jars	Fishing	Fishing	Government	Decrease in Fish Production	Yes	No	No Idea	No	No Idea	No	No	No Idea	Government	No	Yes	Government	Never	Never
Female	Married	Christian	Bachelor	House	Water Pump	Own	Less than 5 min	Bad	Jars	Quality	Agriculture	Government	Quantity	Yes	Yes	Chari	Yes	Drought	Yes	No	Water Code	Government	Yes	Yes	Government	Yes	Sometimes
Male	Married	Muslim	Never been to School	House	Water Pump	Own	Less than 5 min	Good	Jars	Gardening-Laundry	Agriculture-Fishing	Government	Decrease in Fish Production	Yes	Yes	Chari-Logone	No	Desertification	Yes	Yes	Chadian Water Company	Government	No	Yes	Government	Sometimes	Sometimes
Male	Single	Muslim	Bachelor	Electricity, House, Motorcycle, TV	Water Pump	Own	Less than 5 min	Good	Jars	Gardening-Laundry-Quality	Agriculture-Fishing-Livestock	Government	Quantity	Yes	No	Chari-Logone	No	Bad Management, Low Precipitation	Yes	Yes	Water Ministry	Government-LCBC	Yes	Yes	Government	Yes	Sometimes
Male	Married	Muslim	Never been to School	Electricity, House, Motorcycle, Tap Water	Water Pump	Own	Less than 5 min	Good	Jars	Gardening-Laundry-Quality	Agriculture-Fishing	Government	Decrease in Fish Production	Yes	Yes	Chari-Logone	Yes	Low Precipitation	No	No	No Idea	LCBC	It depends	Yes	Government	Sometimes	Never
Male	Married	Muslim	Master	Car, Electricity, House, Motorcycle, Tap Water, TV	Water Pump	Own	Less than 5 min	Good	Refrigerator-Plastic Drum	Gardening-Laundry-Quality-Quantity	Agriculture-Fishing-Livestock	Government	Quantity	Yes	Yes	Chari-Logone	No	Desertification	No	Not Enough	Chadian Water Company	Government-LCBC	Yes	Yes	Government	Sometimes	Never
Male	Married	Muslim	Never been to School	Renter	Water Pump	Own	Less than 5 min	Good	Jars	Gardening-Laundry-Quality	Agriculture-Fishing	Government	Decrease in Fish Production	Yes	Yes	Chari-Logone	Yes	No Idea	No	I don't Know	No Idea	Government-LCBC	It depends	I don't Know	Government	Sometimes	Never
Male	Married	Muslim	Bachelor	Car, Electricity, House, Motorcycle, Tap Water, TV	Tap Water	Own	Less than 5 min	Good	Refrigerator-Plastic Drum-Jars	Gardening-Laundry-Quality-Quantity	Agriculture-Fishing-Livestock	Everybody, Government	Quantity	Yes	Yes	Chari-Logone	No	Climate Change, Desertification	No	Not Enough	Law 14	Government-LCBC	It depends	Yes	Government	Sometimes	Never
Male	Divorced	Christian	Master	Electricity, Renter, Motorcycle, Tap Water	Water Pump	Neighbor	15	Good	Jars	Laundry-Quality-Quantity	Agriculture-Fishing-Livestock	Government	Decrease in Fish Production	Yes	Yes	Chari-Logone	Yes	Low Precipitation	No	No	No Idea	Government-LCBC	Yes	Yes	Government	Sometimes	Sometimes
Male	Married	Muslim	Never been to School	Electricity, Motorcycle, Renter, Tap Water	Tap Water	Own	Less than 5 min	Good	Plastic Drum-Jars	Gardening-Laundry-Quality-Quantity	Agriculture-Fishing	Government, Municipality	Decrease in Fish Production	Yes	Yes	Chari-Logone	No	Desertification, Low Precipitation	No	I don't Know	No Idea	Government-LCBC	It depends	Yes	Government	Sometimes	Never
Male	Married	Christian	Master	Electricity, Motorcycle, Renter	Water Pump	Own	Less than 5 min	Good	Jars	Gardening-Laundry-Quality-Quantity	Agriculture-Fishing-Livestock	Government	Decrease in Fish Production	Yes	Yes	Chari-Logone	No	Climate Change	Yes	No	Water Ministry	Government-LCBC	Yes	Yes	Government	Sometimes	Sometimes
Male	Married	Muslim	Never been to School	Electricity, House, Motorcycle, TV	Water Pump	Own	Less than 5 min	Good	Plastic Drum-Jars	Gardening-Laundry-Quality-Quantity	Agriculture-Fishing-Livestock	Government	Quantity	Yes	Yes	Chari-Logone	No	Desertification, Low precipitation	No	I don't Know	No Idea	Government-LCBC	It depends	Yes	Government	Sometimes	Sometimes
Female	Married	Muslim	Never been to School	Renter	Water Pump	Neighbor	15	Good	Plastic Drum-Jars	Gardening-Laundry-Quality-Quantity	Agriculture-Fishing-Livestock	Government	Decrease in Fish Production	Yes	No	Chari-Logone	No	Low Precipitation	No	I don't Know	No Idea	LCBC	Yes	Yes	Government	Never	Never
Male	Married	Muslim	Middle School	Electricity, Motorcycle, Renter, Tap Water	Tap Water	Own	Less than 5 min	Good	Refrigerator-Jars	Quantity	Fishing	Government, Municipality	Quantity	No					No	Yes	Environmental Ministry	Government-LCBC	Yes	Yes	Government	Never	Always
Male	Widowed	Muslim	Never been to School	House	Water Pump	Neighbor	Less than 5 min	Good	Jars	Quantity	Agriculture-Fishing	Government	Decrease in Fish Production	Yes	Yes	Chari-Logone	Yes	Low Precipitation	No	Not Enough	No Idea	Government-LCBC	Yes	Yes	Government-Local Communities	Never	Sometimes
Female	Married	Muslim	Elementary School	House	Tap Water	Own	Less than 5 min	Good	Refrigerator-Jars	Quality-Quantity	Fishing	Government	Quantity	No					No	No	No Idea	Government	Yes	Yes	Government	Never	Sometimes
Female	Married	Muslim	Never been to School	House	Water Pump	Neighbor	Less than 5 min	Good	Jars	Quantity	Fishing	Government	Decrease in Fish Production	No					No	I don't Know	No Idea	Government	Yes	Yes	Government	Never	Never
Male	Widowed	Muslim	Middle School	House, Tap Water	Tap Water	Own	Less than 5 min	Bad	Plastic Drum-Jars	Quantity	Agriculture-Fishing	Government	Quantity	Yes	Yes	Chari-Logone	Yes	Low Precipitation	No	No	No Idea	Government-LCBC	Yes	Yes	Government	Never	Sometimes
Male	Married	Muslim	Middle School	House	Water Pump	Own	Less than 5 min	Good	Refrigerator-Jars	Other-Quality	Agriculture-Fishing	Government, Local Communities	Quantity	Yes	Yes	Chari-Logone	Yes	Climate Change, Desertification	No	No	Laws and Regulations Exist	Government-LCBC	Yes	Yes	Government	Never	Sometimes
Female	Married	Muslim	Never been to School	House	Water Pump	Community	15	Good	Plastic Drum-Jars	Laundry-Other-Quality-Quantity	Agriculture-Fishing	Government	Quantity	Yes	No	No Idea	No	Lack of Knowlegde	No	Yes	No Idea	Government	Yes	Yes	Government	Never	Sometimes
Male	Married	Muslim	Middle School	Electricity, House, Motorcycle, Tap Water	Tap Water	Community	Less than 5 min	Good	Refrigerator-Jars	Quality-Quantity	Agriculture-Fishing	Government, Private Business	Quantity	Yes	Yes	Chari-Logone	Yes	Climate Change, Desertification	No	Not Enough	No Idea	Government-LCBC	Yes	Yes	Government-NGO	Never	Always
Male	Married	Muslim	Never been to School	House	Water Pump	Community	5	Good	Plastic Drum-Jars	Quantity	Fishing	Government	Quantity	Yes	Yes	Chari-Logone	Yes	Low precipitation	No	Not Enough	No Idea	Government	Yes	Yes	Government	Never	Sometimes
Female	Married	Muslim	Never been to School	House	Water Pump	Community	5	Good	Jars	Quantity	Fishing	Government	Quantity	No					No	No	No Idea	Government	Yes	Yes	Government	Never	Sometimes
Male	Married	Muslim	Never been to School	House, Motorcycle	Tap Water	Neighbor	Less than 5 min	Good	Plastic Drum-Jars	Quantity	Fishing	Government	Decrease in Fish Production	Yes	Yes	Chari-Logone	No	Desertification	No	No	No Idea	Government-LCBC	Yes	Yes	Government	Never	Sometimes
Male	Married	Muslim	Never been to School	House	Water Pump	Community	Less than 5 min	Good	Plastic Drum-Jars	Other-Quantity	Agriculture-Fishing	Government	Decrease in Fish Production	No					No	No	No Idea	Government-Local Stakeholders	Yes	Yes	Government	Never	Sometimes
Female	Married	Muslim	Never been to School	Car, Electricity, House, Tap Water	Tap Water	Own	Less than 5 min	Good & Bad	Plastic Drum-Jars	Quantity	Agriculture-Fishing	Government	All the Above	Yes	No	Chari	Yes	Low Precipitation	No	No	No Idea	Government	Yes	Yes	Government	Never	Sometimes
Male	Married	Muslim	High School Graduate	Car, Electricity, House, Tap Water	Tap Water	Own	Less than 5 min	Bad	Refrigerator-Jars	Quantity	Agriculture-Fishing	Government, Local Communities	All the Above	Yes	Yes	Chari-Logone	Yes	Desertification, Low Precipitation	No	No	Environmental Ministry	Government-LCBC	Yes	Yes	Government	Never	Never
Male	Married	Muslim	Bachelor	House	Water Pump	Own	Less than 5 min	Good	Jars	Quantity	Agriculture-Fishing	Government	All the Above	Yes	Yes	Chari-Logone	Yes	Low Precipitation	No	No	Laws and Regulations Exist	Government-NGO	Yes	Yes	Government	Yes	Never
Male	Married	Muslim	Bachelor	House	Tap Water	Neighbor	Less than 5 min	Good	Jars	Quantity	Agriculture	Government	All the Above	Yes	Yes	Chari-Logone	Yes	Low Precipitation	No	Yes	Environmental Ministry	Government	Yes	Yes	Government	Never	Always
Male	Married	Muslim	High School Graduate	Car, House	Tap Water	Own	Less than 5 min	Good	Refrigerator-Jars	Quantity	Fishing	Government	All the Above	Yes	Yes	Chari-Logone	Yes	Desertification	No	No	Laws and Regulations Exist	Government-LCBC	Yes	Yes	Government-NGO-Local Communities	Never	Sometimes
Male	Single	Muslim	Never been to School	Renter	Water Well	Own	Less than 5 min	Bad	Plastic Drum-Jars	Quality-Quantity	Agriculture-Fishing	Government	Decrease in Fish Production	Yes	Yes	No Idea	No	Desertification	No	No	No Idea	Government	Yes	Yes	Government	Never	Never
Female	Widowed	Christian	Elementary School	Electricity, House, Tap Water	Tap Water	Own	Less than 5 min	Bad	Refrigerator-Jars	Quantity	Fishing	Government, Local Communities	All the Above	Yes	No	Chari-Logone	No	Desertification	No	No	No Idea	Government-LCBC	Yes	Yes	Government	Never	Never
Male	Married	Muslim	Middle School	House	Tap Water	Own	Less than 5 min	Good	Refrigerator-Jars	Quantity	Agriculture-Fishing	Government	All the Above	Yes	Yes	Chari-Logone	Yes	Climate Change	No	Yes	No Idea	Government-LCBC	Yes	Yes	Government	Never	Sometimes
Female	Married	Muslim	Never been to School	House	Tap Water	Neighbor	5	Good	Plastic Drum-Jars	Quantity	Fishing	Government, Local Communities	Quantity	No					No	No	No Idea	Government-Industrial Companies	Yes	Yes	Government	Never	Never
Male	Single	Muslim	Bachelor	House	Tap Water	Own	Less than 5 min	Good	Plastic Drum-Jars	Quality-Quantity	Agriculture-Fishing	Government, NGO	Quantity	Yes	Yes	Chari-Logone	Yes	Climate Change, Desertification	No	Not Enough	Environmental Ministry	Government-LCBC	Yes	Yes	Government	Never	Sometimes
Female	Married	Muslim	Never been to School	Electricity, House	Water Pump	Own	Less than 5 min	Good	Refrigerator-Jars	Quantity	Fishing	Government	Quantity	No					No	No	No Idea	Government	Yes	Yes	Government	Never	Always
Male	Single	Muslim	Bachelor	Motocycle, Renter	Water Well	Own	Less than 5 min	Bad	Plastic Drum	Quality-Quantity	Fishing	Government, Local Communities	All the Above	Yes	Yes	Chari-Logone	Yes	Desertification	No	Not Enough	Laws and Regulations Exist	Government	Yes	Yes	Government	Never	Sometimes
Male	Married	Muslim	Middle School	House	Water Pump	Neighbor	Less than 5 min	Good	Jars	Quantity	Fishing	Government, Local Communities	Quantity	Yes	Yes	Chari-Logone	Yes	Anthropogenic Causes	No	No	No Idea	Government-LCBC	Yes	Yes	Government	Never	Sometimes
Male	Married	Muslim	Never been to School	Renter	Water Pump	Neighbor	5	Bad	Plastic Drum-Jars	Quantity	Agriculture-Fishing	Government	All the Above	No					No	No	No Idea	Government	Yes	Yes	Government	Sometimes	Never
Male	Single	Muslim	High School Graduate	Electricity, House, Tap Water	Tap Water	Own	Less than 5 min	Good	Refrigerator-Jars	Other	Agriculture-Fishing-Industrial Companies-Livestock	Government	All the Above	Yes	Yes	Chari-Logone	Yes	Bad Management, Desertification	No	No	No Idea	Government	Yes	Yes	Government	Yes	Never
Female	Married	Muslim	Bachelor	Electricity, House, Tap Water	Tap Water	Own	Less than 5 min	Good	Refrigerator-Plastic Drum-Jars	Gardening-Laundry-Quality	Agriculture-Fishing-Industrial Companies-Livestock	Government	All the Above	Yes	Yes	Chari-Logone	Yes	Bad Management, Desertification	No	No	Laws and Regulations Exist	Government	Yes	Yes	Government	Yes	Sometimes
Male	Married	Muslim	Bachelor	Electricity, House, Motorcycle, Tap Water	Tap Water	Own	Less than 5 min	Good	Jars	Other	Agriculture-Fishing-Industrial Companies-Livestock	Government	All the Above	Yes	Yes	Chari-Logone	Yes	Climate Change	No	Yes	No Idea	Government-LCBC	Yes	Yes	Government	Yes	Sometimes
Male	Divorced	Muslim	Elementary School	Renter, Tap Water	Tap Water	Own	Less than 5 min	Bad	Plastic Drum	Other	Agriculture-Fishing-Industrial Companies-Livestock	Government	All the Above	Yes	Yes	Chari-Logone	No	Natural Causes	No	No	No Idea	Government	Yes	Yes	Government	Never	Never
Male	Married	Christian	High School Graduate	Renter	Water Pump	Neighbor	5	Good	Plastic Drum-Jars	Other	Agriculture-Fishing-Industrial Companies-Livestock	Government	Quantity	Yes	Yes	Chari-Logone	Yes	Desertification	No	No	No Idea	Government-LCBC	Yes	Yes	Government	Yes	Sometimes
Male	Married	Christian	High School Graduate	Renter	Water Pump	Neighbor	5	Good	Jars	Fishing-Gardening-Laundry-Quality-Quantity	Agriculture-Fishing-Industrial Companies-Livestock	Government, NGO	All the Above	Yes	Yes	Chari-Logone	Yes	Desertification	No	Yes	No Idea	Government-LCBC-NGO	Yes	Yes	Government	Yes	Always
Male	Married	Muslim	Elementary School	House	Water Pump	Community	5	Good	Jars	Quality	Agriculture-Fishing-Industrial Companies-Livestock	Government	Quantity	Yes	No	No Idea	No	No Idea	No	No	No Idea	Government	Yes	Yes	Government	Never	Never
Female	Married	Muslim	Elementary School	Renter	Water Pump	Neighbor	15	Good	Jars	Quality-Quantity	Fishing-Industrial Companies	Government	All the Above	Yes	Yes	No Idea	No	No Idea	No	No	No Idea	Government	Yes	Yes	Government	Never	Never
Female	Married	Muslim	High School Graduate	Electricity, Renter, Tap Water, TV	Water Pump	Own	Less than 5 min	Good	Refrigerator-Plastic Drum-Jars	Other	Agriculture-Fishing-Industrial Companies-Livestock	Government, Private Business	All the Above	Yes	No	Chari-Logone	Yes	Bad Management	No	I don't Know	No Idea	Government-Local Stakeholders	Yes	Yes	Government	Never	Sometimes
Male	Married	Muslim	Bachelor	Car, Electricity, House, Tap Water	Tap Water	Own	Less than 5 min	Good	Refrigerator-Jars	Laundry-Quality-Quantity	Agriculture-Fishing-Industrial Companies-Livestock	Government	All the Above	Yes	Yes	Chari-Logone	Yes	Bad Management, Climate Change, Desertification	Yes	Yes	No Idea	Government-LCBC-Local Stakeholders	Yes	Yes	Government	Sometimes	Sometimes
Male	Married	Muslim	Bachelor	Electricity, House, Motorcycle, Tap Water, TV	Water Pump	Own	Less than 5 min	Good	Jars	Other	Agriculture-Fishing-Industrial Companies-Livestock	Government, Private Business	All the Above	Yes	Yes	Chari-Logone	Yes	Bad Management, Climate Change, Desertification	No	Yes	Laws and Regulations Exist	Government-LCBC	Yes	Yes	Government	Yes	Always
Female	Divorced	Muslim	Never been to School	Renter	Water Pump	Neighbor	Less than 5 min	Good	Jars	Other	Fishing	Government	Quantity	Yes	No	No Idea	No	No Idea	No	No	No Idea	Government	Yes	Yes	Government	Never	Never
Female	Married	Muslim	Middle School	Electricity, House, Tap Water, TV	Tap Water	Own	Less than 5 min	Good	Refrigerator-Jars	Other	Agriculture-Fishing-Industrial Companies-Livestock	Government, Private Business	All the Above	Yes	No	No Idea	No	No Idea	No	No	No Idea	Government-Local Stakeholders	Yes	Yes	Government-Local Communities	Never	Never
Male	Married	Muslim	High School Graduate	Car, Electricity, House, Tap Water	Tap Water	Own	Less than 5 min	Good	Jars	Other	Agriculture-Fishing-Industrial Companies	Government	All the Above	Yes	Yes	Chari-Logone	No	No Idea	No	Yes	No Idea	Government-LCBC	Yes	Yes	Government-Local Communities	Sometimes	Sometimes
Male	Married	Muslim	High School Graduate	Electricity, House, Tap Water	Tap Water	Own	Less than 5 min	Good	Refrigerator-Jars	Other	Agriculture-Fishing-Industrial Companies-Livestock	Government	All the Above	Yes	Yes	Chari-Logone	Yes	Bad Management	No	No	No Idea	LCBC	Yes	Yes	Government	Never	Never
Male	Single	Christian	High School Graduate	Electricity, House, Tap Water	Tap Water	Own	Less than 5 min	Good	Refrigerator-Jars	Other	Agriculture-Fishing-Industrial Companies-Livestock	Government	All the Above	Yes	Yes	Chari-Logone	Yes	Desertification, Low Precipitation	No	No	Laws and Regulations Exist	Government-LCBC	Yes	Yes	Government	Yes	Never
Male	Married	Muslim	Elementary School	Electricity, House, Tap Water	Tap Water	Own	Less than 5 min	Good	Jars	Other	Agriculture-Fishing-Industrial Companies-Livestock	Government	All the Above	Yes	Yes	No Idea	No	No Idea	No	No	No Idea	Government-LCBC	Yes	Yes	Government	Never	Never
Male	Married	Muslim	Elementary School	Electricity, House	Water Pump	Neighbor	Less than 5 min	Good	Jars	Other	Agriculture-Fishing	Everybody	Quantity	Yes	Yes	Chari-Logone	Yes	Desertification, Low Precipitation	No	I don't Know	No Idea	Government	Yes	Yes	Government	Never	Never
Male	Single	Muslim	High School Graduate	Electricity, House, Tap Water, TV	Tap Water	Own	Less than 5 min	Good	Refrigerator-Jars	Other	Agriculture-Fishing	Government, NGO	All the Above	Yes	No	Chari-Logone	Yes	Desertification	No	No	No Idea	LCBC-Industrial Companies	Yes	Yes	Government	Yes	Never
Male	Single	Muslim	Middle School	Renter	Tap Water	Neighbor	5	Good	Plastic Drum	Other	Agriculture-Fishing-Industrial Companies-Livestock	Everybody, Government	All the Above	Yes	Yes	No Idea	Yes	No Idea	No	No	No Idea	Local Stakeholders	Yes	Yes	Government	Never	Never
Male	Single	Muslim	Elementary School	Car, Electricity, House	Water Pump	Own	Less than 5 min	Good	Jars	Fishing-Gardening-Laundry-Quality-Quantity	Agriculture-Fishing-Industrial Companies-Livestock	Everybody	All the Above	Yes	Yes	Chari-Logone	No	Desertification	No	No	No Idea	Government-LCBC	No	Yes	Government-NGO	Never	Never
Male	Single	Christian	Bachelor	House, Motorcycle	Water Pump	Own	Less than 5 min	Good	Jars	Fishing-Gardening-Laundry-Quality-Quantity	Agriculture-Fishing-Industrial Companies-Livestock	Everybody	All the Above	Yes	Yes	Chari-Logone	Yes	Desertification, Population Increase	Yes	No	Chadian Water Company	Government-LCBC-NGO	Yes	Yes	Government	Never	Always
Female	Divorced	Christian	Bachelor	Electricity, House, TV	Water Pump	Own	Less than 5 min	Good	Jars	Fishing-Gardening-Laundry-Quality-Quantity	Agriculture-Fishing-Industrial Companies-Livestock	Government	All the Above	Yes	Yes	Chari-Logone	Yes	Desertificaton, Climate Change, Deforestation	No	No	Water Ministry	Government-LCBC	Yes	Yes	Government	Yes	Never
Female	Married	Christian	Bachelor	Motocycle, Renter	Water Pump	Own	Less than 5 min	Good	Jars	Fishing-Gardening-Laundry-Quality-Quantity	Agriculture-Fishing-Industrial Companies-Livestock	Everybody	All the Above	Yes	Yes	Chari-Logone	Yes	Climate Change, Desertification, Low Precipitation	No	Yes	Chadian Water Company	Government-LCBC	Yes	Yes	Government	Yes	Always
Male	Married	Muslim	Elementary School	Electricity, House	Water Pump	Own	Less than 5 min	Good	Jars	Fishing-Gardening-Laundry-Quality-Quantity	Agriculture-Fishing-Industrial Companies-Livestock	Everybody	All the Above	No					No	No	No Idea	Government-LCBC	It depends	Yes	Government	Never	Never
Male	Married	Muslim	Never been to School	Motocycle, Renter	Water Pump	Neighbor	15	Good	Jars	Fishing-Gardening-Laundry-Quality-Quantity	Agriculture-Fishing-Industrial Companies-Livestock	Everybody	All the Above	Yes	Yes	Chari-Logone	Yes	Desertification, Low Precipitation	No	No	No Idea	Government-LCBC	It depends	Yes	Government	Sometimes	Never
Female	Married	Christian	Bachelor	Car, Electricity, House, Motorcycle, Tap Water, TV	Tap Water	Own	Less than 5 min	Good	Refrigerator-Plastic Drum	Fishing-Gardening-Laundry-Quality-Quantity	Agriculture-Fishing-Industrial Companies-Livestock	Everybody	All the Above	Yes	Yes	Chari-Logone	Yes	Desertification, Low precipitation	No	Not Enough	No Idea	Government-LCBC	It depends	Yes	Government	Sometimes	Never
Male	Married	Muslim	Elementary School	Electricity, House, Motorcycle	Water Pump	Own	Less than 5 min	Good	Plastic Drum-Jars	Fishing-Gardening-Laundry-Quality-Quantity	Agriculture-Fishing-Industrial Companies-Livestock	Everybody	All the Above	Yes	Yes	Chari-Logone	Yes	Desertification, Low Precipitation	No	No	No Idea	Government-LCBC	It depends	Yes	Government	Sometimes	Sometimes
Male	Single	Christian	Bachelor	House, Motorcycle	Tap Water	Own	Less than 5 min	Good	Jars	Fishing-Gardening-Laundry-Quality-Quantity	Agriculture-Fishing-Livestock	Government	All the Above	Yes	Yes	Chari-Logone	Yes	Desertification, Low precipitation	No	I don't Know	No Idea	Government-LCBC	It depends	Yes	Government	Sometimes	Never
Male	Single	Christian	High School Graduate	Bicycle, Renter	Tap Water	Neighbor	15	Good	Jars	Fishing-Gardening-Laundry-Quality-Quantity	Agriculture-Fishing-Industrial Companies-Livestock	Everybody	All the Above	Yes	Yes	Chari-Logone	Yes	Desertification, Low precipitation	No	Yes	Chadian Water Company	Government-LCBC	Yes	Yes	Government	Never	Sometimes
Male	Single	Muslim	Never been to School	Renter	Tap Water	Neighbor	15	Good	Jars	Fishing-Gardening-Laundry-Quality-Quantity	Agriculture-Fishing-Livestock	Government	All the Above	No					No	I don't Know	No Idea	Government	It depends	I don't Know	Government	Sometimes	Never
Male	Married	Muslim	Bachelor	Electricity, House, Motorcycle, TV	Water Pump	Own	Less than 5 min	Good	Plastic Drum-Jars	Fishing-Gardening-Laundry-Quality-Quantity	Agriculture-Fishing-Industrial Companies-Livestock	Everybody	All the Above	Yes	Yes	Chari-Logone	Yes	Desertification, Low precipitation	No	Not Enough	No Idea	Government-LCBC	It depends	Yes	Government-Local Communities	Sometimes	Never
Male	Single	Muslim	High School Graduate	House	Tap Water	Own	Less than 5 min	Good	Jars	Fishing-Gardening-Laundry-Quality-Quantity	Agriculture-Fishing-Industrial Companies-Livestock	Everybody, Government	All the Above	Yes	Yes	Chari-Logone	Yes	Desertification, Low precipitation	Yes	Not Enough	No Idea	Government-LCBC	It depends	Yes	Government	Yes	Sometimes
Male	Married	Christian	Bachelor	Bicycle, Renter	Water Pump	Community	15	Good	Jars	Fishing-Gardening-Laundry-Quality-Quantity	Agriculture-Fishing-Industrial Companies-Livestock	Government, Municipality	All the Above	Yes	Yes	Chari-Logone	Yes	Desertification, Low precipitation, Pollution	No	No	Chadian Water Company	Government-LCBC-NGO	It depends	Yes	Government-Local Communities	Never	Sometimes
Male	Married	Animist	Bachelor	Motocycle, Renter	Water Pump	Own	Less than 5 min	Good	Jars	Fishing-Gardening-Laundry-Quality-Quantity	Agriculture-Fishing-Industrial Companies-Livestock	Municipality	All the Above	Yes	Yes	Chari-Logone	Yes	Desertification, Low precipitation	No	Not Enough	Chadian Water Company	Government-LCBC	Yes	Yes	Government-NGO	Never	Sometimes
Male	Married	Muslim	Never been to School	Electricity, House, Motorcycle, TV	Water Pump	Own	Less than 5 min	Good	Jars	Fishing-Laundry-Quality-Quantity	Agriculture-Fishing-Industrial Companies-Livestock	Government	Quantity	Yes	Yes	Chari-Logone	Yes	Climate Change, Desertification, Low Precipitation	No	I don't Know	Chadian Water Company	Government-LCBC	No	Yes	Government	Never	Sometimes
Male	Married	Muslim	Never been to School	Motocycle, Renter	Water Pump	Neighbor	15	Good	Plastic Drum-Jars	Gardening-Laundry-Quality-Quantity	Agriculture-Fishing-Livestock	Government	Quantity	Yes	Yes	Chari-Logone	Yes	Bad Management, Desertification	No	No	No Idea	Government-LCBC	It depends	Yes	Government	Never	Never
Male	Single	Muslim	Bachelor	Electricity, House, Motorcycle	Water Pump	Own	Less than 5 min	Good	Jars	Fishing-Gardening-Laundry-Quality	Agriculture-Fishing-Industrial Companies-Livestock	Everybody, Government	Decrease in Fish Production	Yes	Yes	Chari-Logone	Yes	Desertification, Low precipitation	No	No	Chadian Water Company	Government-LCBC	No	Yes	Government	Never	Never
Male	Single	Muslim	Bachelor	Electricity, House, Motorcycle, Tap Water, TV	Tap Water	Own	Less than 5 min	Good	Jars	Fishing-Gardening-Laundry-Quanitty	Agriculture-Fishing-Industrial Companies-Livestock	Everybody	Decrease in Fish Production	Yes	Yes	Chari-Logone	Yes	Desertification, Low precipitation	No	No	Chadian Water Company	Government-LCBC	Yes	Yes	Government	Never	Never
Female	Married	Muslim	Middle School	Electricity, Car, House, TV	Water Pump	Own	Less than 5 min	Good	Refrigerator-Jars	Gardening-Laundry-Quality	Fishing-Industrial Companies-Livestock	Government	Quality	Yes	Yes	Chari-Logone	No	Desertification, Low precipitation	No	I don't Know	Chadian Water Company	Government-LCBC	It depends	Yes	Government	Sometimes	Never
Male	Married	Muslim	Middle School	Renter	Tap Water	Own	Less than 5 min	Good	Jars	Laundry-Quality-Quantity	Agriculture-Fishing-Livestock	Government, NGO	Decrease in Fish Production	Yes	Yes	Chari-Logone	No	Desertification, Low precipitation	No	I don't Know	No Idea	Government-LCBC	It depends	Yes	Government	Sometimes	Never
Male	Married	Muslim	Never been to School	Bicycle, Renter	Water Pump	Neighbor	15	Good	Jars	Laundry-Quality-Quantity	Agriculture-Fishing-Livestock	Government	Quantity	No					No	No	No Idea	Government	It depends	Yes	Government	Sometimes	Never
Male	Married	Muslim	Never been to School	House	Tap Water	Own	Less than 5 min	Good	Jars	Gardening-Laundry-Quality	Agriculture-Fishing	Government	Decrease in Fish Production	No					No	I don't Know	No Idea	Government	It depends	I don't Know	Government	Sometimes	Sometimes
Male	Married	Muslim	Never been to School	Electricity, House, Motorcycle	Water Pump	Own	Less than 5 min	Good	Jars	Gardening-Laundry-Quality	Agriculture-Fishing-Livestock	Government	Decrease in Fish Production	Yes	Yes	Chari-Logone	Yes	Desertification, Low precipitation	No	I don't Know	No Idea	Government	It depends	I don't Know	Government	Sometimes	Never
Female	Single	Muslim	Associate	House	Tap Water	Own	Less than 5 min	Good	Refrigerator-Plastic Drum-Jars	Laundry	Agriculture-Fishing-Industrial Companies-Livestock	Government	Decrease in Farm Products	Yes	No	Chari-Logone	Yes	Pollution	No	Yes	Chadian Water Company	Government	Yes	Yes	Government	Never	Sometimes
Female	Married	Christian	Elementary School	Renter	Water Pump	Community	15	Bad	Jars	Quantity	Agriculture-Fishing-Livestock	Government	Decrease in Fish Production	Yes	No	No Idea	No	No Idea	No	I don't Know	No Idea	Government	Yes	Yes	Government	Never	Never
Male	Single	Muslim	Bachelor	House	Tap Water	Neighbor	5	Good	Plastic Drum-Jars	Quantity	Agriculture-Industrial Companies-Livestock	Government	Quality	Yes	Yes	Chari-Logone	Yes	Bad Management, Desertification, Drought	Yes	Yes	Chadian Water Company	Government-LCBC-NGO-Local Stakeholders	Yes	Yes	Government	Never	Always
Female	Separated	Muslim	Never been to School	House	Tap Water	Own	Less than 5 min	Good	Plastic Drum-Jars	Fishing	Agriculture	Government	Decrease in Fish Production	Yes	No	No Idea	No	No Idea	No	I don't Know	No Idea	Government	No	No	Government	Never	Never
Male	Married	Christian	Bachelor	House	Water Pump	Community	15	Bad	Plastic Drum-Jars	Fishing	Industrial Companies	Everybody	Decrease in Fish Production	Yes	No	Chari-Logone	Yes	Bad Management, Climate Change	No	Yes	Chadian Water Company	Government-LCBC-NGO	Yes	Yes	Government	Yes	Sometimes
Male	Single	Muslim	Master	House	Tap Water	Own	5	Good	Refrigerator-Jars	Laundry	Agriculture-Fishing-Industrial Companies-Livestock	Everybody	Quantity	Yes	Yes	Chari-Logone	Yes	Bad Management	No	Yes	Chadian Water Company	Government-LCBC-NGO	Yes	Yes	Government	Never	Always
Female	Married	Muslim	High School Graduate	Car, Electricity, House, Motorcyle, Tap Water, TV	Tap Water	Own	Less than 5 min	Bad	Plastic Drum-Jars	Quantity	Agriculture-Livestock	Government	Quality	Yes	No	No Idea	Yes	Climate Change	No	Yes	Chadian Water Company	Government	Yes	Yes	Government	Never	Always
Male	Married	Muslim	High School Graduate	Car, Bicycle, Electricity, House, Livestock, Motorcycle, Tap Water, TV	Tap Water	Own	Less than 5 min	Good	Plastic Drum-Jars	Quantity	Agriculture-Industrial Companies-Livestock	Government	Decrease in Fish Production	Yes	No	Chari	Yes	Pollution	No	Yes	Chadian Water Company	Government	Yes	Yes	Government	Never	Always
Male	Married	Muslim	High School Graduate	House	Tap Water	Own	Less than 5 min	Good	Refrigerator-Plastic Drum-Jars	Quantity	Agriculture-Fishing-Industrial Companies-Livestock	Everybody	Decrease in Fish Production	Yes	Yes	Chari-Logone	Yes	Bad Management	No	Yes	Chadian Water Company	Government-NGO-Local Stakeholders	Yes	Yes	Local Communities	Never	Always
Male	Married	Muslim	Bachelor	Car, Electricity, House, Tap Water, TV	Tap Water	Own	5	Good	Refrigerator-Jars	Quantity	Agriculture-Fishing-Industrial Companies-Livestock	Government	Decrease in Farm Products	Yes	Yes	Chari	Yes	Bad Management	No	Yes	Chadian Water Company	Government-Local Stakeholders	Yes	Yes	Government	Yes	Always
Female	Married	Muslim	Bachelor	House	Tap Water	Own	Less than 5 min	Good	Refrigerator-Plastic Drum-Jars	Other	Industrial Companies	Government	Quantity	Yes	No	Chari-Logone	Yes	Bad Management, Climate Change	No	Yes	Local Communauties	Government-LCBC	Yes	Yes	Government-NGO	Never	Always
Male	Married	Muslim	Bachelor	Car, Electricity, House, Livestock, Motorcycle, Tap Water, TV	Tap Water	Own	Less than 5 min	Good	Refrigerator-Plastic Drum-Jars	Quality	Agriculture-Fishing-Industrial Companies-Livestock	Everybody, Government, Local Communities	Quantity	Yes	Yes	Chari-Logone	Yes	Bad Management	No	Yes	Water Ministry	Goverment-NGO-Local Stakeholders	No	Yes	Government-Local Communities	Never	Always
Female	Single	Christian	Elementary School	Renter	Tap Water	Neighbor	5	Good	Jars	Fishing-Laundry-Quality	Agriculture-Fishing-Livestock	Government	Quality	Yes	No	No Idea	No	Conflct	No	No	No Idea	Government-NGO	Yes	Yes	Government	Never	Sometimes
Female	Married	Muslim	Never been to School	House	Tap Water	Own	Less than 5 min	Good	Plastic Drum	Fishing	Agriculture-Fishing-Livestock	Government	Quantity	Yes	No	No Idea	No	No Idea	No	I don't Know	Government	Government	No	No	Government	Never	Never
Male	Single	Muslim	Associate	House	Tap Water	Own	Less than 5 min	Good	Refrigerator-Plastic Drum-Jars	Gardening	Livestock	Government	Decrease in Fish Production	Yes	No	Chari-Logone	Yes	Natural Phenomena	Yes	Yes	Chadian Water Company, Local Communauties	Government	Yes	Yes	Government-Local Communities	Never	Always
Male	Married	Muslim	Never been to School	House	Tap Water	Own	Less than 5 min	Good	Plastic Drum-Jars	Fishing	Fishing-Livestock	Government	Decrease in Fish Production	Yes	Yes	No Idea	Yes	No Idea	No	I don't Know	No Idea	Government	It depends	Yes	Government	Never	Sometimes
Female	Married	Christian	Elementary School	House	Tap Water	Own	Less than 5 min	Good	Jars	Quantity	Livestock	Government	Decrease in Fish Production	Yes	No	No Idea	Yes	No Idea	No	No	No Idea	Government	Yes	Yes	Government	Never	Always
Male	Married	Muslim	Bachelor	House	Tap Water	Own	Less than 5 min	Good	Refrigerator-Plastic Drum-Jars	Fishing	Livestock	Government	Decrease in Fish Production	Yes	Yes	Chari-Logone	Yes	Bad Management	No	Yes	Government	Government-Local Stakeholders	Yes	Yes	Government-Local Communities	Never	Always
Male	Single	Muslim	High School Graduate	House	Tap Water	Own	Less than 5 min	Bad	Plastic Drum-Jars	Quantity	Livestock	Government	Quality	Yes	Yes	Chari-Logone	Yes	Bad Management	No	Yes	Chadian Water Company	Government	It depends	Yes	Government-NGO-Local Communities	Never	Always
Male	Married	Muslim	Bachelor	Electricity, House, Motorcycle, TV	Tap Water	Own	5	Good	Refrigerator-Plastic Drum	Fishing	Livestock	Government	Quality	Yes	No	Chari-Logone	Yes	Desertification, Pollution	No	Yes	Chadian Water Company	Government-NGO	Yes	Yes	NGO	Never	Always
Male	Single	Muslim	High School Graduate	House	Tap Water	Own	Less than 5 min	Bad	Plastic Drum-Jars	Quantity	Livestock	NGO	Quality	Yes	No	Chari-Logone	Yes	Climate Change	No	Yes	No Idea	Government-NGO	It depends	Yes	Government	Never	Always
Male	Married	Muslim	High School Graduate	House	Tap Water	Neighbor	5	Good	Jars	Fishing-Quantity	Agriculture-Livestock	Government	Quantity	Yes	No	Chari	Yes	Bad Management, Climate Change	No	Yes	Chadian Water Company	Government	No	Yes	Government	Never	Always
Female	Single	Christian	Bachelor	House	Water Pump	Neighbor	5	Good	Jars	Quality	Agriculture-Industrial Companies	Government, NGO	Decrease in Fish Production	Yes	No	Chari-Logone	Yes	Bad Management	No	Yes	Chadian Water Company	Government	Yes	Yes	Government	Never	Sometimes
Female	Married	Christian	High School Graduate	House	Tap Water	Own	5	Good	Plastic Drum-Jars	Fishing	Agriculture-Livestock	Government	Quality	Yes	No	Logone	No	No idea	No	Not Enough	Government	LCBC	Yes	Yes	Government	Never	Sometimes
Male	Separated	Christian	Master	Renter	Tap Water	Neighbor	5	Bad	Refrigerator	Quantity	Fishing-Industrial Companies-Livestock	Everybody	All the Above	Yes	No	Chari	No	Climate Change	Yes	I don't Know	Chadian Water Company	Government	Yes	Yes	Government	Never	Sometimes
Male	Single	Muslim	Associate	House	Tap Water	Own	Less than 5 min	Good	Refrigerator-Plastic Drum-Jars	Quantity	Industrial Companies-Livestock	Everybody, Government, Private Business	Quality	Yes	No	Chari-Logone	Yes	Climate Change	No	Yes	Chadian Water Company	Government	It depends	Yes	Government	Never	Always
Male	Married	Christian	Master	Renter	Tap Water	Own	5	Good	Plastic Drum-Jars	Quantity	Industrial Companies	Everybody	Quantity	Yes	No	Chari-Logone	Yes	Bad Management	Yes	Not Enough	Chadian Water Company	Government-LCBC-NGO	Yes	Yes	Government-NGO-Local Communities	Yes	Sometimes
Female	Single	Muslim	Bachelor	House	Water Pump	Own	Less than 5 min	Good	Plastic Drum-Jars	Quality	Industrial Companies-Livestock	Everybody, Government, Local Communities	Decrease in Fish Production	Yes	No	Chari-Logone	Yes	Climate Change, Desertification	No	Yes	Mining Ministry	Government	Yes	Yes	Government	Never	Always
Male	Married	Christian	Associate	Renter	Water Pump	Neighbor	15	Good	Plastic Drum-Jars	Quantity	Fishing-Livestock	Everybody, Government	Quantity	Yes	No	Chari-Logone	Yes	Bad Management	No	Yes	Chadian Water Company	Government	Yes	Yes	Government	Never	Always
Female	Married	Christian	Bachelor	Electricity, House, Motorcycle, Tap Water, TV	Water Pump	Own	Less than 5 min	Good	Refrigerator-Jars	Other	Agriculture-Fishing-Industrial Companies-Livestock	Government, Municipality	All the Above	Yes	Yes	Chari-Logone	Yes	Desertification	No	Yes	No Idea	Government-LCBC	Yes	Yes	Government	Yes	Sometimes
Male	Married	Muslim	High School Graduate	Renter	Water Pump	Neighbor	Less than 5 min	Good	Jars	Quality-Quantity	Fishing-Industrial Companies	Government, Municipality	All the Above	Yes	Yes	Chari-Logone	Yes	Climate Change	No	No	No Idea	Government-LCBC	Yes	Yes	Government	Never	Never
Female	Married	Muslim	Associate	Electricity, House, Tap Water, TV	Tap Water	Own	Less than 5 min	Bad	Plastic Drum-Jars	Other	Fishing-Industrial Companies-Livestock	Government, Municipality	All the Above	Yes	Yes	Chari-Logone	Yes	Desertification	No	No	No Idea	Government-LCBC	Yes	Yes	Government	Never	Sometimes
Male	Single	Christian	High School Graduate	Electricity, Renter, Tap Water	Water Pump	Own	Less than 5 min	Good	Jars	Other	Fishing-Industrial Companies	Government, Municipality	All the Above	Yes	Yes	Chari-Logone	Yes	Desertification	No	No	No Idea	Government-LCBC	Yes	Yes	Government	Never	Never
Male	Married	Christian	High School Graduate	Renter, Tap Water	Water Pump	Own	Less than 5 min	Bad	Jars	Other	Fishing-Industrial Companies	Government, Municipality	All the Above	Yes	Yes	Chari-Logone	Yes	Climate Change	No	No	No Idea	Government-LCBC	Yes	Yes	Government-NGO	Never	Sometimes
Male	Married	Christian	Bachelor	Renter	Water Pump	Community	15	Good	Plastic Drum-Jars	Quantity	Fishing-Industrial Companies-Livestock	Everybody	Quality	Yes	No	Chari-Logone	Yes	Bad Management, Climate Change, Low Precipitation	No	Not Enough	Chadian Water Company	Government-LCBC-NGO-Local Stakeholders	Yes	Yes	Local Communities	Never	Sometimes
Male	Married	Muslim	Middle School	Electricity, House, Tap Water, TV	Tap Water	Own	5	Good	Plastic Drum-Jars	Other	Industrial Companies	Government, Municipality	All the Above	Yes	Yes	Chari-Logone	Yes	No Idea	No	No	No Idea	Government-LCBC	Yes	Yes	Government	Never	Never
Female	Married	Muslim	Master	Car, Electricity, House, Tap Water, TV	Tap Water	Own	Less than 5 min	Good	Plastic Drum-Jars	Other	Agriculture-Fishing-Industrial Companies-Livestock	Government, Municipality	All the Above	Yes	Yes	Chari-Logone	Yes	Climate Change	Yes	Not Enough	Water Ministry	Government-LCBC	Yes	Yes	Government	Never	Sometimes
Female	Single	Christian	Middle School	Car, Electricity, House, Tap Water, TV	Tap Water	Own	Less than 5 min	Good	Refrigerator-Plastic Drum-Jars	Fishing	Industrial Companies	Everybody, Government	Quantity	Yes	No	Chari	Yes	Bad Management	No	Not Enough	Chadian Water Company	Government	Yes	Yes	Government	Never	Always
Male	Married	Christian	Bachelor	Electricity, Renter, Tap Water, TV	Tap Water	Own	5	Good	Refrigerator-Plastic Drum-Jars	Gardening-Laundry-Quality-Quantity	Agriculture-Fishing-Industrial Companies-Livestock	Government, Municipality	All the Above	Yes	Yes	Chari-Logone	Yes	Climate Change	Yes	Yes	No Idea	Government-LCBC-Local Stakeholders	Yes	Yes	Government	Sometimes	Sometimes
Female	Married	Christian	High School Graduate	Electricity, House, Motorcycle, Tap Water, TV	Water Pump	Own	Less than 5 min	Good	Plastic Drum-Jars	Quality-Quantity	Industrial Companies	Government, Municipality	All the Above	Yes	Yes	Chari-Logone	Yes	Desertification	No	No	No Idea	Government-LCBC	Yes	Yes	Government	Never	Never
Female	Divorced	Muslim	High School Graduate	Electricity, Renter	Water Pump	Neighbor	Less than 5 min	Good	Jars	Other	Agriculture-Fishing-Industrial Companies-Livestock	Government, Municipality	All the Above	Yes	Yes	Chari	Yes	Climate Change	No	No	No Idea	Government-LCBC	Yes	Yes	Local Communities	Never	Never
Female	Married	Muslim	Middle School	Electricity, Renter	Water Pump	Community	5	Good	Plastic Drum-Jars	Laundry-Quality-Quantity	Fishing-Industrial Companies	Government	All the Above	Yes	Yes	Chari-Logone	Yes	Climate Change, Desertification	Yes	Yes	Water Ministry	Government-LCBC	Yes	Yes	Government	Never	Sometimes
Male	Married	Christian	Bachelor	Electricity, House, Motorcycle, Tap Water, TV	Tap Water	Own	Less than 5 min	Good	Refrigerator-Jars	Other	Agriculture-Fishing-Industrial Companies-Livestock	Government, Municipality, NGO	All the Above	Yes	Yes	Chari-Logone	Yes	Climate Change	Yes	No	Laws and Regulations Exist	Government-LCBC	Yes	Yes	Government	Sometimes	Sometimes
Female	Married	Muslim	Middle School	Electricity, House, Tap Water	Water Pump	Community	Less than 5 min	Bad	Jars	Other	Agriculture-Fishing-Industrial Companies-Livestock	Government, Municipality	All the Above	Yes	Yes	Chari-Logone	Yes	Climate Change	Yes	Yes	Laws and Regulations Exist	Government-LCBC-NGO-Local Stakeholders	Yes	Yes	Government	Yes	Never
Male	Divorced	Muslim	Middle School	Electricity, House, Tap Water	Water Pump	Neighbor	Less than 5 min	Bad	Refrigerator-Jars	Other	Agriculture-Fishing-Industrial Companies-Livestock	Government	All the Above	Yes	Yes	Chari-Logone	Yes	Low Precipitation	No	No	Laws and Regulations Exist	Government-LCBC	Yes	Yes	Government	Never	Never
Male	Married	Muslim	High School Graduate	Electricity, House, Tap Water, TV	Tap Water	Own	Less than 5 min	Good	Plastic Drum-Jars	Other	Fishing-Industrial Companies	Government, Municipality	Quantity	Yes	Yes	Chari-Logone	Yes	Bad Management, Climate Change	No	No	No Idea	Government	Yes	Yes	Government	Never	Never
Female	Married	Christian	Middle School	Electricity, House	Water Pump	Neighbor	5	Bad	Jars	Fishing-Gardening-Laundry-Quality-Quantity	Agriculture-Fishing-Industrial Companies-Livestock	Government, NGO	All the Above	Yes	Yes	Chari-Logone	Yes	Climate Change, Drought	No	No	No Idea	Government-LCBC	Yes	Yes	Government	Never	Never
Male	Married	Christian	Middle School	Electricity, Renter, Tap Water	Water Pump	Neighbor	5	Bad	Plastic Drum-Jars	Other	Industrial Companies	Government, NGO	All the Above	Yes	Yes	Logone	Yes	Climate Change	No	No	No Idea	Government-LCBC-Local Stakeholders	Yes	Yes	Government	Never	Never
Female	Married	Muslim	Elementary School	Electricity, House, Tap Water, TV,	Water Pump	Neighbor	5	Good	Jars	Other	Fishing-Industrial Companies-Livestock	Government	Quantity	No					No	Yes	Laws and Regulations Exist	Government	Yes	Yes	Government	Never	Sometimes
Male	Married	Muslim	Bachelor	Electricity, Renter, Tap Water, TV, Motorcycle	Tap Water	Own	Less than 5 min	Bad	Refrigerator-Jars	Other	Fishing-Industrial Companies	Government	All the Above	Yes	Yes	Chari-Logone	Yes	Desertification	No	No	No Idea	Government-LCBC	Yes	Yes	Government	Never	Never
Male	Married	Muslim	Never been to School	Renter	Tap Water	Own	Less than 5 min	Bad	Refrigerator-Jars	Other-Quantity	Fishing	Government	Quantity	Yes	Yes	Chari-Logone	Yes	Desertification	No	Not Enough	No Idea	Government	Yes	Yes	Government	Never	Sometimes
Male	Single	Christian	Bachelor	Renter, Electricity, TV	Tap Water	Neighbor	60	I don't Know	Refrigerator-Plastic Drum	Laundry	Fishing	Local Communities	Decrease in Fish Production	Yes	Yes	Chari	Yes	Desertification	Yes	Not Enough	No Idea	NGO-Local Stakeholders	It depends	Yes	Government	Never	Sometimes
Male	Married	Christian	Bachelor	House	Water Pump	Own	Less than 5 min	Good	Jars	Quantity	Fishing	Government, NGO	All the Above	Yes	Yes	Chari-Logone	Yes	Climate Change, Desertification	No	Yes	Environmental Ministry	Government-LCBC-NGO	Yes	Yes	Government	Never	Always
Male	Married	Christian	Elementary School	House	Water Pump	Neighbor	Less than 5 min	Bad	Jars	Other-Quantity	Fishing	Private Business	All the Above	Yes	Yes	Chari-Logone	Yes	Bad Management	No	No	Local Communauties	NGO	Yes	Yes	Government	Yes	Never
Male	Married	Christian	High School Graduate	House	Water Pump	Own	Less than 5 min	Good	Jars	Quantity	Fishing	Government, Local Communities	All the Above	Yes	Yes	Chari-Logone	Yes	Desertification	No	Not Enough	Laws and Regulations Do Not Exist	Government-LCBC	Yes	Yes	Government	Never	jamais,quelque-fois
Male	Divorced	Muslim	High School Graduate	House, Tap Water	Tap Water	Own	Less than 5 min	Good	Refrigerator-Jars	Quality-Quantity	Agriculture-Fishing	Government, Local Communities	Decrease in Fish Production	Yes	Yes	Chari-Logone	Yes	Climate Change	No	Not Enough	Environmental Ministry	Government-LCBC	Yes	Yes	Government-Local Communities	Never	Sometimes
Male	Married	Muslim	Never been to School	Bicycle	Tap Water	Own	Less than 5 min	Good	Jars	Quantity	Fishing	Government	Decrease in Fish Production	Yes	Yes	Chari-Logone	Yes	Desertification	No	Not Enough	No Idea	Government-LCBC	Yes	Yes	Government	Never	Sometimes
Male	Married	Christian	Bachelor	Electricity, House, Motorcycle, TV	Water Pump	Own	Less than 5 min	Good	Jars	Fishing-Gardening-Laundry-Quality-Quantity	Agriculture-Fishing-Industrial Companies-Livestock	Government	All the Above	Yes	Yes	Chari-Logone	Yes	Desertification	No	Yes	Chadian Water Company	Government	Yes	Yes	Government	Yes	Sometimes
Female	Single	Christian	High School Graduate	Electricity, House	Tap Water	Own	Less than 5 min	Good	Jars	Fishing-Gardening-Laundry-Quality-Quantity	Agriculture-Fishing-Industrial Companies-Livestock	Everybody	All the Above	Yes	Yes	Chari-Logone	Yes	Climate Change, Desertification, Low Precipitation	No	No	No Idea	Government-LCBC	No	Yes	Government	Never	Never
Male	Divorced	Christian	Associate	Electricity, House, Livestock, Motorcycle, Tap Water, TV	Tap Water	Own	Less than 5 min	Good	Jars	Fishing-Gardening-Laundry-Quality-Quantity	Agriculture-Fishing-Industrial Companies-Livestock	Everybody	All the Above	Yes	Yes	Chari-Logone	Yes	Desertification, Low precipitation	No	No	Chadian Water Company	Government-LCBC	It depends	Yes	Government	Sometimes	Never
Male	Married	Muslim	Master	Car, Electricity, House, Livestock, Motorcycle, Tap Water, TV	Tap Water	Own	Less than 5 min	Good	Refrigerator-Jars	Fishing-Gardening-Laundry-Quality-Quantity	Agriculture-Fishing-Industrial Companies-Livestock	Everybody	All the Above	Yes	Yes	Chari-Logone	Yes	Climate Change, Desertification, Low Precipitation	No	No	Water Ministry	Government-LCBC	It depends	Yes	Government	Sometimes	Never
Male	Single	Christian	Bachelor	House	Water Pump	Own	Less than 5 min	Good	Jars	Fishing-Gardening-Laundry-Quality-Quantity	Agriculture-Fishing-Industrial Companies-Livestock	Everybody, Government	All the Above	Yes	Yes	Chari-Logone	Yes	Desertification	No	No	Water and Forestry Task Force	Government-LCBC	Yes	Yes	Government	Never	Sometimes
Female	Single	Muslim	High School Graduate	Electricity, House, Motorcycle	Water Pump	Own	Less than 5 min	Good	Jars	Gardening-Laundry-Quality-Quantity	Agriculture-Fishing-Industrial Companies-Livestock	Everybody	All the Above	Yes	Yes	Chari-Logone	Yes	Desertification, Low precipitation	No	No	No Idea	Government-LCBC	It depends	Yes	Government	Never	Never
Female	Married	Christian	Bachelor	Car, Electricity, House, Motorcycle, Tap Water, TV	Water Pump	Own	Less than 5 min	Good	Refrigerator-Jars	Fishing-Laundry-Quality	Agriculture-Fishing-Industrial Companies-Livestock	Everybody	All the Above	Yes	Yes	Chari-Logone	Yes	Desertification, Low precipitation	No	No	Chadian Water Company	Government-LCBC	Yes	Yes	Government	Sometimes	Sometimes
Male	Married	Muslim	Never been to School	Electricity, House, Motorcycle, Tap Water	Tap Water	Own	Less than 5 min	Good	Refrigerator-Jars	Fishing-Gardening-Laundry-Quality-Quantity	Agriculture-Fishing-Livestock	Everybody	All the Above	Yes	Yes	Chari-Logone	No	God Will	No	No	Chadian Water Company	Government-LCBC	It depends	Yes	Government	Sometimes	Never
Male	Married	Christian	Bachelor	Electricity, House, Tap Water, TV	Tap Water	Own	Less than 5 min	Good	Jars	Fishing-Gardening-Laundry-Quality-Quantity	Agriculture-Fishing-Industrial Companies-Livestock	Everybody	All the Above	Yes	Yes	Chari-Logone	No	Desertification	Yes	No	Chadian Water Company	Government-LCBC	Yes	Yes	Government	Never	Never
Male	Married	Christian	Trade School	Electricity, Renter, Tap Water, TV	Tap Water	Own	5	Good	Jars	Fishing-Gardening-Laundry-Quality-Quantity	Agriculture-Fishing	Everybody	All the Above	Yes	Yes	Chari-Logone	Yes	Climate Change, Desertification, Low Precipitation	No	I don't Know	No Idea	Government-LCBC	It depends	Yes	Government	Sometimes	Never
Male	Single	Muslim	High School Graduate	House	Water Pump	Neighbor	15	Good	Jars	Fishing-Gardening-Laundry-Quality-Quantity	Agriculture-Fishing-Industrial Companies-Livestock	Government	All the Above	Yes	Yes	Chari-Logone	Yes	Climate Change, Desertification	No	Yes	Chadian Water Company	Government	Yes	Yes	Government	Sometimes	Sometimes
Male	Single	Christian	High School Graduate	House, Tap Water	Tap Water	Own	Less than 5 min	Good	Jars	Fishing-Gardening-Laundry-Quality-Quantity	Agriculture-Fishing-Industrial Companies-Livestock	Everybody	All the Above	Yes	Yes	Chari-Logone	Yes	Desertification, Low Precipitation	No	No	Chadian Water Company	Local Stakeholders	Yes	Yes	Government	Sometimes	Never
Male	Married	Muslim	Middle School	Electricity, House, Motorcycle, Tap Water, TV	Tap Water	Own	Less than 5 min	Good	Jars	Fishing-Gardening-Laundry-Quality-Quantity	Agriculture-Fishing-Industrial Companies-Livestock	Government	All the Above	Yes	Yes	Chari-Logone	Yes	Bad Management	No	No	Chadian Water Company	Government-LCBC	Yes	Yes	Government	Yes	Always
Female	Divorced	Christian	Never been to School	Electricity, Renter, Tap Water, TV	Tap Water	Neighbor	15	Good	Jars	Fishing-Gardening-Laundry-Quality-Quantity	Agriculture-Fishing-Industrial Companies-Livestock	Everybody	All the Above	No					No	I don't Know	No Idea	Government	It depends	Yes	Government	Never	Never
Male	Married	Christian	Bachelor	Electricity, Bicycle, House, Tap Water, TV	Tap Water	Own	Less than 5 min	Good	Jars	Fishing-Gardening-Laundry-Quality-Quantity	Agriculture-Fishing-Industrial Companies-Livestock	Government	All the Above	Yes	Yes	Chari-Logone	choice-3	Desertification	No	Yes	Chadian Water Company	Government	Yes	Yes	Government-NGO	Never	Sometimes
Female	Single	Christian	High School Graduate	Electricity, Renter	Tap Water	Neighbor	15	Good	Jars	Fishing-Gardening-Laundry-Quality-Quantity	Agriculture-Fishing-Industrial Companies-Livestock	Everybody	All the Above	No					No	No	No Idea	Government-LCBC	It depends	Yes	Government	Never	Never
Male	Married	Christian	Bachelor	Electricity, House, Motorcycle, Tap Water, TV	Tap Water	Own	Less than 5 min	Good	Jars	Fishing-Gardening-Laundry-Quality-Quantity	Agriculture-Fishing-Industrial Companies-Livestock	Government	All the Above	Yes	Yes	Chari-Logone	Yes	Low Precipitation	No	No	Chadian Water Company	Government-LCBC	Yes	Yes	Local Communities	Never	Sometimes
Female	Single	Christian	Associate	Renter, Tap Water	Tap Water	Neighbor	Less than 5 min	Good	Jars	Fishing-Gardening-Laundry-Quality-Quantity	Agriculture-Fishing-Livestock	Government	All the Above	No					No	I don't Know	No Idea	Government-LCBC	It depends	Yes	Government	Never	Never
Male	Married	Christian	Middle School	Electricity, House, Tap Water	Tap Water	Own	Less than 5 min	Good	Plastic Drum	Fishing-Gardening-Laundry-Quality-Quantity	Agriculture-Fishing-Industrial Companies-Livestock	Everybody, Government	All the Above	Yes	No	Chari-Logone	No	No Idea	No	Not Enough	No Idea	Government-LCBC	It depends	Yes	Government	Sometimes	Never
Male	Married	Christian	Bachelor	Electricity, House, Motorcycle, TV	Water Pump	Neighbor	15	Good	Jars	Fishing-Laundry-Quality-Quantity	Agriculture-Fishing-Industrial Companies-Livestock	Government	All the Above	Yes	Yes	Chari-Logone	No	No Idea	No	I don't Know	Chadian Water Company	Government-LCBC	It depends	Yes	Government	Sometimes	Never
Male	Single	Christian	Bachelor	House	Tap Water	Own	Less than 5 min	Good	Plastic Drum-Jars	Laundry-Quantity	Agriculture-Fishing-Livestock	Government	Decrease in Fish Production	Yes	Yes	Chari-Logone	Yes	Climate Change	No	No	No Idea	Government-LCBC	Yes	Yes	Government	Never	Sometimes
Male	Single	Christian	Middle School	House	Tap Water	Neighbor	Less than 5 min	Good	Plastic Drum-Jars	Quantity	Agriculture-Fishing-Livestock	Government, Local Communities	Decrease in Fish Production	Yes	No	No Idea	choice-3	Desertification	No	Not Enough	No Idea	Government	Yes	Yes	Government	Never	Sometimes
Male	Single	Christian	Bachelor	Motocycle, Renter	Water Pump	Own	Less than 5 min	Bad	Plastic Drum-Jars	Quantity	Agriculture-Fishing	Government, Local Communities, NGO	Quantity	Yes	Yes	Chari-Logone	Yes	Desertification	No	Not Enough	Laws and Regulations Exist	Government-LCBC-Local Stakeholders	Yes	Yes	Government	Never	Sometimes
Female	Separated	Christian	High School Graduate	House	Water Pump	Own	Less than 5 min	Good	Jars	Quantity	Agriculture-Fishing	Government	Decrease in Fish Production	Yes	Yes	Chari-Logone	Yes	Desertification	No	Yes	No Idea	Government-LCBC	Yes	Yes	Government	Yes	Never
Male	Single	Christian	Bachelor	Renter	Tap Water	Own	Less than 5 min	Good	Refrigerator	Quality-Quantity	Agriculture-Fishing-Livestock	Government, Local Communities	Decrease in Farm Products	Yes	Yes	Chari-Logone	Yes	Climate Change, Desertification	No	Not Enough	Environmental Ministry	Government-LCBC	Yes	Yes	Government	Yes	Always
Male	Married	Christian	Master	Car, Electricity, House	Tap Water	Own	Less than 5 min	Good & Bad	Refrigerator-Jars	Laundry-Quality-Quantity	Agriculture-Fishing-Livestock	Everybody	Decrease in Fish Production	Yes	Yes	No Idea	Yes	Desertification	Yes	Yes	Environmental Ministry	Government-LCBC-NGO	Yes	Yes	Government-Local Communities	Sometimes	Sometimes
Male	Married	Christian	Bachelor	Electricity, House, Tap Water	Tap Water	Own	Less than 5 min	Good	Jars	Laundry-Quality-Quantity	Agriculture-Fishing-Livestock	Government, NGO	Decrease in Farm Products	Yes	Yes	Chari-Logone	Yes	Desertification	No	Not Enough	No Idea	Government-LCBC	Yes	Yes	Government	Never	Always
Male	Married	Christian	Bachelor	Electricity, Motorcycle, Renter, Tap Water	Tap Water	Own	Less than 5 min	Good & Bad	Refrigerator-Jars	Quality-Quantity	Agriculture-Fishing-Livestock	Government, Local Communities, NGO	All the Above	Yes	Yes	Chari-Logone	Yes	Desertification	No	No	Environmental Ministry	Goverment-LCBC-NGO-Local Stakeholders	Yes	Yes	Government-NGO	Never	Never
Male	Married	Christian	Bachelor	Electricity, House, Motorcycle, Tap Water, TV	Tap Water	Own	Less than 5 min	Good	Jars	Fishing-Gardening-Laundry-Quality-Quantity	Agriculture-Fishing-Industrial Companies-Livestock	Everybody	All the Above	Yes	Yes	Chari-Logone	Yes	Desertification, Low precipitation	No	No	Chadian Water Company	Government-LCBC	Yes	Yes	Government	Sometimes	Never
Female	Single	Christian	Bachelor	Car, Electricity, House, Tap Water	Tap Water	Own	Less than 5 min	Good	Refrigerator-Jars	Quantity	Agriculture-Fishing	Government, Local Communities, Municipality	All the Above	Yes	Yes	Chari-Logone	Yes	Desertification	No	Not Enough	No Idea	Government-NGO-Local Stakeholders	Yes	Yes	Government	Never	Sometimes
Male	Single	Christian	Elementary School	Motocycle, Renter	Water Pump	Neighbor	15	Good	Jars	Fishing-Gardening-Laundry-Quality-Quantity	Agriculture-Fishing-Industrial Companies-Livestock	Government	All the Above	Yes	No	Chari-Logone	No	God Will	No	I don't Know	Laws and Regulations Do Not Exist	Government	It depends	Yes	Government	Sometimes	Never
Female	Married	Christian	High School Graduate	Electricity, House, Motorcycle	Water Pump	Own	Less than 5 min	Good	Refrigerator-Jars	Quality-Quantity	Agriculture-Fishing-Livestock	Government, Local Communities, Municipality	Decrease in Fish Production	Yes	Yes	Chari-Logone	Yes	Desertification	No		No Idea	Government-LCBC-Local Stakeholders	Yes	Yes	Government	Never	Sometimes
Male	Married	Muslim	Bachelor	House	Tap Water	Own	Less than 5 min	Good	Refrigerator-Jars	Gardening	Agriculture-Fishing-Industrial Companies-Livestock	Everybody	Decrease in Farm Products	Yes	Yes	Chari	Yes	Low Precipitation	Yes	Yes	Chadian Water Company	Government-LCBC-NGO	No	Yes	Government-NGO-Local Communities	Yes	Always
Male	Married	Christian	Bachelor	Car, Electricity, Renter, Tap Water	Water Pump	Own	Less than 5 min	Good	Refrigerator-Jars	Other-Quality-Quantity	Fishing	Government, Municipality, NGO	All the Above	Yes	Yes	Chari-Logone	Yes	Climate Change, Desertification	No	Yes	Laws and Regulations Exist	Government-LCBC-NGO	Yes	Yes	Government	Never	Sometimes
Male	Widowed	Animist	Associate	House	Water Pump	Neighbor	15	Bad	Plastic Drum-Jars	Fishing-Laundry	Fishing-Industrial Companies	Everybody	Quality	Yes	No	Chari	Yes	Pollution	No	Not Enough	Chadian Water Company	Government-LCBC	Yes	Yes	Government	Never	Never
Female	Divorced	Christian	High School Graduate	Renter	Tap Water	Neighbor	5	Good	Plastic Drum-Jars	Fishing-Quantity	Fishing-Industrial Companies	Government	Quantity	No					No	Yes	Chadian Water Company	Government-NGO	Yes	Yes	Government	Yes	Never
Male	Widowed	Christian	Elementary School	Electricity, House, Tap Water	Tap Water	Own	Less than 5 min	Bad	Refrigerator-Jars	Quantity	Fishing-Livestock	Government, NGO	Quantity	Yes	Yes	Chari-Logone	Yes	Climate Change	No	No	Laws and Regulations Exist	Government-LCBC	Yes	Yes	Government-NGO	Yes	Sometimes
Female	Married	Christian	Associate	House	Tap Water	Own	5	Good	Refrigerator-Jars	Gardening-Laundry-Quantity	Fishing-Industrial Companies-Livestock	Everybody	Quantity	Yes	Yes	Chari-Logone	Yes	Bad Management, Low Precipitation	Yes	Not Enough	Chadian Water Company	Government-LCBC-NGO	Yes	Yes	Government-NGO	Sometimes	Sometimes
Male	Married	Christian	Master	Electricity, Renter, Tap Water	Tap Water	Own	Less than 5 min	Good	Refrigerator-Jars	Other-Quantity	Agriculture-Fishing	Government, Local Communities, Private Business	Quantity	Yes	Yes	Chari-Logone	Yes	Climate Change	No		Environmental Ministry	Government-LCBC	Yes	Yes	Government-NGO	Yes	Always
Male	Married	Christian	Master	House	Tap Water	Own	5	Good	Plastic Drum-Jars	Gardening-Laundry	Industrial Companies	Everybody	Decrease in Fish Production	Yes	Yes	Chari-Logone	Yes	Low precipitation, Pollution, Overexploitation, Lack of political will	Yes	Not Enough	Chadian Water Company	Government-NGO	Yes	Yes	Government	Yes	Sometimes
Female	Widowed	Christian	Never been to School	House	Tap Water	Own	Less than 5 min	Good	Refrigerator-Jars	Quantity	Agriculture-Fishing-Livestock	Government	Decrease in Fish Production	Yes	Yes	Chari-Logone	Yes	Desertification	No	No	No Idea	Government	Yes	Yes	Government	Never	Always
Female	Divorced	Animist	Associate	House	Water Pump	Community	15	Good	Plastic Drum-Jars	Fishing-Gardening	Agriculture-Fishing	Everybody	Decrease in Farm Products	No					No	I don't Know	Government	Government	Yes	Yes	Local Communities	Never	Sometimes
Male	Single	Christian	High School Graduate	House	Tap Water	Own	Less than 5 min	Bad	Plastic Drum-Jars	Quantity	Agriculture-Fishing-Livestock	Government, NGO	Quantity	Yes	Yes	Chari-Logone	Yes	Desertification	No	Not Enough	No Idea	Government-LCBC	Yes	Yes	Government	Never	Sometimes
Female	Single	Muslim	High School Graduate	House	Water Pump	Own	5	Bad	Jars	Fishing	Agriculture-Fishing	Government	Decrease in Fish Production	Yes	No	Logone	No	Bad Management, Desertification	No	I don't Know	No Idea	LCBC	It depends	I don't Know	Government	Never	Sometimes
Male	Married	Muslim	Bachelor	Electricity, House, Motorcycle, Tap Water, TV	Tap Water	Own	Less than 5 min	Good	Jars	Fishing-Gardening-Laundry-Quality-Quantity	Agriculture-Fishing-Industrial Companies-Livestock	Government	All the Above	Yes	Yes	Chari-Logone	Yes	Desertification, Low Precipitation	No	Not Enough	No Idea	Government-LCBC	It depends	Yes	Government	Yes	Sometimes
Male	Single	Muslim	High School Graduate	Renter	Water Pump	Neighbor	15	Good	Jars	Fishing-Gardening-Laundry-Quality-Quantity	Agriculture-Fishing-Industrial Companies-Livestock	Government	All the Above	Yes	Yes	Chari-Logone	No	Natural Phenomena	No	I don't Know	No Idea	Government-LCBC	It depends	Yes	Government	Never	Never
Male	Single	Christian	Bachelor	House	Tap Water	Own	Less than 5 min	Good	Refrigerator-Jars	Quantity	Agriculture-Fishing-Livestock	NGO	Quantity	Yes	Yes	Chari-Logone	Yes	Climate Change, Desertification	Yes	Not Enough	Environmental Ministry	Government-LCBC-NGO	Yes	Yes	Government	Yes	Sometimes
Male	Single	Christian	Associate	House	Water Pump	Community	15	Good	Plastic Drum-Jars	Laundry	Agriculture	Private Business	Decrease in Fish Production	No					No	I don't Know	Chadian Water Company	Government-LCBC	It depends	No	Government	Never	Never
Female	Married	Christian	Elementary School	House	Tap Water	Own	Less than 5 min	Good	Refrigerator-Jars	Quantity	Fishing	Government, NGO	All the Above	Yes	Yes	Chari-Logone	Yes	Climate Change, Desertification	No	Not Enough	Environmental Ministry	Government	Yes	Yes	Government	Never	Sometimes
Female	Separated	Christian	High School Graduate	Renter	Tap Water	Neighbor	15	Bad	Plastic Drum-Jars	Quality	Agriculture-Fishing	Government, Local Communities, Municipality, NGO	Quality	Yes	No	No Idea	No	No Idea	No	No	Private Companies	NGO	Yes	Yes	Government	Never	Never
Male	Married	Animist	Never been to School	Electricity, Motorcycle, Renter	Water Pump	Neighbor	15	Good	Jars	Fishing-Gardening-Laundry-Quality-Quantity	Agriculture-Fishing-Industrial Companies-Livestock	Everybody, Government	All the Above	Yes	No	Chari-Logone	No	Low precipitation	No	I don't Know	No Idea	Government	It depends	Yes	Government	Never	Never
Female	Married	Christian	High School Graduate	Electricity, House, Motorcycle, Tap Water	Tap Water	Own	Less than 5 min	Good	Jars	Fishing-Gardening-Laundry-Quality-Quantity	Agriculture-Fishing-Industrial Companies-Livestock	Government	All the Above	No					No	I don't Know	Chadian Water Company	Government	It depends	Yes	Government	Never	Never
Female	Married	Christian	Bachelor	Electricity, House, Motorcycle, Tap Water, TV	Tap Water	Own	Less than 5 min	Good	Jars	Fishing-Gardening-Laundry-Quality-Quantity	Agriculture-Fishing-Industrial Companies-Livestock	Everybody	All the Above	Yes	Yes	Chari-Logone	Yes	Desertification, Low Precipitation	No	Not Enough	Chadian Water Company	Government-LCBC	It depends	Yes	Government	Sometimes	Never
Male	Married	Christian	Master	Electricity, House, Motorcycle, Tap Water, TV	Tap Water	Own	Less than 5 min	Good	Jars	Fishing-Gardening-Laundry-Quality-Quantity	Agriculture-Fishing-Industrial Companies-Livestock	Everybody	All the Above	Yes	Yes	Chari-Logone	Yes	Desertification, Low Precipitation	No	Not Enough	Chadian Water Company	Government	It depends	Yes	Government	Sometimes	Sometimes
Female	Married	Muslim	Bachelor	House	Tap Water	Own	Less than 5 min	Good	Refrigerator-Jars	Laundry	Agriculture-Industrial Companies	Everybody	Conflict between Communities	Yes	Yes	Chari	Yes	Bad Management, Pollution	Yes	Yes	Chadian Water Company	Government-LCBC	No	Yes	Government-NGO	Yes	Always
Male	Single	Christian	High School Graduate	Electricity, Renter	Water Pump	Neighbor	15	Good	Jars	Fishing-Gardening-Laundry-Quality-Quantity	Fishing-Industrial Companies-Livestock	Government	All the Above	Yes	Yes	Chari-Logone	Yes	Desertification, Low precipitation	No	Not Enough	Chadian Water Company	Government	It depends	Yes	Government	Never	Never
Male	Divorced	Animist	Associate	Renter	Tap Water	Neighbor	15	Good	Plastic Drum	Quantity	Fishing-Livestock	Everybody	Decrease in Fish Production	Yes	No	Chari	Yes	Low precipitation	No	Not Enough	Chadian Water Company	Government-NGO	Yes	Yes	Government-Local Communities	Yes	Never
Female	Single	Christian	Middle School	Electricity, House, Motorcycle, Tap Water, TV	Tap Water	Own	Less than 5 min	Good	Jars	Gardening-Laundry-Quality-Quantity	Agriculture-Fishing-Industrial Companies-Livestock	Government	All the Above	Yes	Yes	Chari-Logone	Yes	Desertification, Low precipitation	No	I don't Know	Chadian Water Company	Government	It depends	Yes	Government	Never	Never
Female	Married	Christian	Bachelor	Car, Electricity, House, Tap Water	Water Pump	Community	Less than 5 min	Good	Refrigerator-Jars	Quality-Quantity	Agriculture-Fishing-Livestock	Government, Local Communities, NGO	Quantity	Yes	Yes	Chari-Logone	Yes	Climate Change	No	Not Enough	Environmental Ministry	Government-LCBC-NGO	Yes	Yes	Government-NGO	Never	Sometimes
Female	Married	Christian	Bachelor	Electricity, House, Livestock, Tap Water, TV	Tap Water	Own	5	Good	Refrigerator-Jars	Laundry	Industrial Companies	Everybody	All the Above	Yes	No	Chari	Yes	Bad Management	Yes	I don't Know	Water Ministry	Government	Yes	Yes	Government	Never	Sometimes
Male	Widowed	Christian	Master	Car, Electricity, House, Tap Water, TV	Tap Water	Own	Less than 5 min	Good	Jars	Fishing-Gardening-Laundry-Quality-Quantity	Agriculture-Fishing-Industrial Companies-Livestock	Government	All the Above	Yes	Yes	Chari-Logone	Yes	Desertification, Low precipitation	No	No	Chadian Water Company	Government-LCBC	It depends	Yes	Government	Sometimes	Sometimes
Male	Single	Christian	Bachelor	Renter	Water Pump	Neighbor	Less than 5 min	Good	Jars	Gardening	Agriculture	Everybody	Quantity	Yes	Yes	Chari-Logone	Yes	Low Precipitation	No	I don't Know	Chadian Water Company	LCBC	Yes	Yes	NGO	Never	Sometimes
Female	Married	Muslim	Never been to School	House	Tap Water	Community	Less than 5 min	Bad	Plastic Drum	Laundry-Quality	Fishing	Government	Decrease in Fish Production	Yes	No	No Idea	choice-3	Climate Change	No	No	Chadian Water Company	Government	Yes	Yes	Government	Never	Never
Male	Single	Christian	Associate	Renter	Tap Water	Neighbor	15	Good	Jars	Gardening	Livestock	Government, NGO	Decrease in Farm Products	Yes	No	Chari-Logone	Yes	Low Precipitation, Population Growth	No	Not Enough	Chadian Water Company	Local Stakeholders	It depends	Yes	Local Communities	Never	Never
Female	Married	Christian	Doctorat	Renter	Tap Water	Own	Less than 5 min	Good	Jars	Laundry-Quality-Quantity	Agriculture-Fishing	Everybody	All the Above	Yes	Yes	Chari-Logone	Yes	Bad Management, Climate Change	Yes	Yes	Chadian Water Company	NGO-Local Stakeholders	Yes	Yes	Government	Yes	Sometimes
Female	Married	Christian	Master	House	Tap Water	Own	5	Good	Refrigerator-Jars	Quality	Fishing-Industrial Companies-Livestock	Everybody	Quantity	Yes	Yes	Chari-Logone	Yes	Bad Management, Climate Change	Yes	Yes	Chadian Water Company	Government-LCBC-NGO-Local Stakeholders	Yes	Yes	Government-NGO-Local Communities	Never	Always
Female	Single	Christian	Bachelor	House	Tap Water	Own	Less than 5 min	Good	Refrigerator-Plastic Drum-Jars	Quantity	Industrial Companies	Everybody	Decrease in Fish Production	Yes	No	Chari-Logone	Yes	Bad Management, Desertification	No	Yes	Chadian Water Company	Government-LCBC-Local Stakeholders	Yes	Yes	Government-NGO-Local Communities	Never	Sometimes
Female	Single	Christian	Bachelor	House	Tap Water	Own	5	Good	Jars	Quantity	Industrial Companies	Everybody	Quantity	Yes	No	Chari-Logone	Yes	Climate Change	No	Yes	Chadian Water Company	Government	Yes	Yes	Government-NGO-Local Communities	Never	Always
Female	Widowed	Christian	Never been to School	Electricity, House, TV	Tap Water	Neighbor	15	Good	Jars	Fishing-Gardening-Laundry-Quality-Quantity	Agriculture-Fishing-Industrial Companies-Livestock	Government	All the Above	No					No	I don't Know	Chadian Water Company	Government	It depends	Yes	Government	Sometimes	Never
Male	Married	Christian	Bachelor	Motorcycle	Tap Water	Community	5	I don't Know	Plastic Drum	Laundry-Quality	Agriculture-Fishing	Everybody	All the Above	No					Yes	No	Chadian Water Company	LCBC-NGO	Yes	Yes	Government	Sometimes	Never
Male	Married	Christian	Bachelor	Electricity, House, Motorcycle, Tap Water, TV	Tap Water	Own	Less than 5 min	Good	Jars	Fishing-Gardening-Laundry-Quality-Quantity	Agriculture-Fishing-Industrial Companies-Livestock	Everybody	All the Above	Yes	Yes	Chari-Logone	Yes	Climate Change, Desertification, Low Precipitation	No	No	Chadian Water Company	Government-LCBC	It depends	Yes	Government	Sometimes	Sometimes
Male	Married	Christian	High School Graduate	Electricity, House, Motorcycle, Tap Water, TV	Tap Water	Own	Less than 5 min	Good	Jars	Fishing-Gardening-Laundry-Quality-Quantity	Agriculture-Fishing-Industrial Companies-Livestock	Everybody	All the Above	Yes	Yes	Chari-Logone	Yes	Low Precipitation	No	I don't Know	Chadian Water Company	Government-LCBC	It depends	Yes	Government	Sometimes	Never
Male	Married	Muslim	Associate	Electricity, Renter, Tap Water	Water Pump	Neighbor	15	Good	Plastic Drum-Jars	Fishing-Gardening-Laundry-Quality-Quantity	Fishing-Industrial Companies	Government	All the Above	Yes	Yes	Chari-Logone	Yes	Climate Change, Desertification	No	Yes	No Idea	Government-LCBC	Yes	Yes	Government	Yes	Always
Male	Married	Christian	Bachelor	Electricity, House, Motorcycle, Tap Water, TV	Tap Water	Own	Less than 5 min	Good	Refrigerator-Jars	Fishing-Gardening-Laundry-Other-Quality-Quantity	Agriculture-Fishing-Industrial Companies-Livestock	Government, NGO, Private Business	All the Above	Yes	Yes	Chari-Logone	Yes	Bad Management	Yes	Yes	Water Ministry	Government-LCBC-NGO-Local Stakeholders	Yes	Yes	Government	Yes	Always
Female	Single	Christian	High School Graduate	Bicycle	Water Pump	Neighbor	15	I don't Know	Jars	Laundry	Agriculture-Fishing	Government	Quantity	Yes	Yes	No Idea	No	Climate Change	No	Not Enough	Chadian Water Company	Local Stakeholders	Yes	Yes	Government-Local Communities	Never	Never
Male	Single	Christian	Bachelor	Renter, Electricity, TV	Water Pump	Neighbor	15	Good	Plastic Drum	Fishing-Gardening-Laundry-Quality-Quantity	Agriculture-Fishing-Industrial Companies-Livestock	Government	All the Above	Yes	Yes	Chari-Logone	Yes	Anthropogenic Causes, Natural Phenomena	No	No	Laws and Regulations Exist	NGO	Yes	Yes	Government	Yes	Always
Male	Married	Christian	Bachelor	Electricity, House, Tap Water, TV	Water Pump	Own	Less than 5 min	Good	Refrigerator-Jars	Laundry-Other-Quality-Quantity	Fishing-Industrial Companies-Livestock	Government, Municipality	All the Above	Yes	Yes	No Idea	Yes	Climate Change	No	Not Enough	Laws and Regulations Exist	Government-LCBC	Yes	Yes	Government-NGO	Yes	Always
Female	Married	Christian	High School Graduate	Renter	Water Pump	Neighbor	Less than 5 min	Good	Plastic Drum-Jars	Gardening-Laundry-Quality-Quantity	Agriculture-Fishing-Industrial Companies-Livestock	Government	Decrease in Fish Production	Yes	Yes	Chari-Logone	Yes	Climate Change	No	I don't Know	No Idea	Government-LCBC-Local Stakeholders	Yes	Yes	Government	Never	Never
Male	Married	Muslim	Associate	Electricity, Renter, Tap Water, TV, Motorcycle	Tap Water	Own	Less than 5 min	Good	Jars	Fishing-Gardening-Laundry-Quality-Other	Agriculture-Fishing-Industrial Companies-Livestock	Government, Municipality	All the Above	Yes	Yes	Chari-Logone	Yes	Bad Management	No	No	No Idea	Government-LCBC	Yes	Yes	Government	Never	Never
Male	Married	Christian	Middle School	Electricity, House, Tap Water	Water Pump	Own	Less than 5 min	Good	Jars	Fishing-Gardening-Laundry-Quality-Quantity	Industrial Companies-Livestock	Government	All the Above	Yes	Yes	Chari-Logone	Yes	Climate Change, Population Growth	Yes	No	Law 14	Government	Yes	Yes	Government	Yes	Always
Female	Married	Christian	High School Graduate	Renter, Tap Water	Tap Water	Own	Less than 5 min	Good	Jars	Fishing-Gardening-Laundry-Quality-Quantity	Agriculture-Fishing-Industrial Companies-Livestock	Government	All the Above	Yes	Yes	Chari-Logone	Yes	Climate Change, Desertification	No	No	No Idea	Government	Yes	Yes	Government	Never	Never
Male	Married	Christian	Master	Electricity, House, Tap Water, TV	Tap Water	Own	Less than 5 min	Good	Plastic Drum-Jars	Fishing-Gardening-Quality-Quantity	Agriculture-Fishing-Industrial Companies-Livestock	Government	All the Above	Yes	Yes	Chari-Logone	Yes	Climate Change, Desertification	No	No	Water Ministry	Government-LCBC	Yes	Yes	Government	Never	Never
Male	Married	Christian	Bachelor	Electricity, House, Motorcycle	Tap Water	Neighbor	5	Good	Plastic Drum	Fishing-Gardening-Quality-Quantity	Fishing-Industrial Companies	Government, NGO	All the Above	Yes	Yes	Chari-Logone	Yes	Climate Change	No	Not Enough	Water Ministry	Government-LCBC	Yes	Yes	Government	Sometimes	Always
Male	Married	Muslim	Middle School	Electricity, Renter, Tap Water, TV	Water Pump	Own	Less than 5 min	Good	Jars	Fishing-Quality-Quantity	Fishing-Livestock	Government	All the Above	Yes	Yes	No Idea	Yes	Bad Management, Climate Change	No	No	Laws and Regulations Do Not Exist	Government-LCBC	Yes	Yes	Government	Never	Never
Male	Single	Christian	High School Graduate	Electricity, House, Tap Water, TV	Tap Water	Own	Less than 5 min	Good	Jars	Fishing-Quality-Quantity	Fishing-Industrial Companies	Everybody	All the Above	Yes	Yes	Chari-Logone	Yes	Bad Management, Low Precipitation	No	No	No Idea	Government	Yes	Yes	Government	Never	Never
Male	Married	Christian	Elementary School	Renter	Water Pump	Neighbor	5	Good	Jars	Fishing-Gardening-Quality-Quantity	Agriculture-Fishing-Industrial Companies-Livestock	Government	All the Above	Yes	Yes	Chari-Logone	No	No Idea	No	No	No Idea	Government-LCBC	Yes	Yes	Government	Never	Never
Female	Married	Christian	Bachelor	Car, Electricity, House, Tap Water, TV	Tap Water	Own	Less than 5 min	Good	Jars	Laundry-Quality-Quantity	Agriculture-Fishing-Industrial Companies-Livestock	Government	All the Above	Yes	Yes	No Idea	choice-3	No Idea	No	No	No Idea	Government	Yes	Yes	Government	Never	Always
Male	Married	Christian	Doctorat	House	Tap Water	Own	Less than 5 min	Good	Refrigerator-Plastic Drum	Fishing-Gardening-Laundry	Fishing-Industrial Companies-Livestock	Everybody	All the Above	Yes	Yes	Chari-Logone	Yes	Bad Management, Low Precipitation	Yes	Not Enough	Chadian Water Company	Government-LCBC-NGO	Yes	Yes	NGO-Local Communities	Yes	Sometimes
Male	Single	Christian	Bachelor	House	Tap Water	Own	Less than 5 min	Good	Jars	Quality	Industrial Companies-Livestock	Everybody	Quantity	Yes	No	Chari-Logone	Yes	Bad Management, Climate Change, Pollution	No	Yes	Chadian Water Company	Goverment-LCBC-NGO-Local Stakeholders	Yes	Yes	Government	Never	Sometimes
Female	Married	Christian	Bachelor	Electricity, House, Motorcycle, Tap Water, TV	Tap Water	Own	Less than 5 min	Good	Jars	Fishing-Gardening-Laundry-Quality-Quantity	Fishing-Industrial Companies	Government, Municipality	All the Above	Yes	Yes	Chari-Logone	Yes	Climate Change	Yes	I don't Know	No Idea	Government-LCBC	Yes	Yes	Government	Never	Sometimes
Female	Married	Christian	Bachelor	Car, Electricity, House, Tap Water, TV	Tap Water	Own	Less than 5 min	Good	Jars	Laundry-Quality-Quantity	Agriculture-Fishing-Industrial Companies-Livestock	Government	All the Above	Yes	Yes	No Idea	choice-3	No Idea	No	No	No Idea	Government	Yes	Yes	Government	Never	Always
Female	Married	Christian	Middle School	Electricity, Renter, Tap Water	Tap Water	Own	Less than 5 min	Good	Plastic Drum-Jars	Laundry-Quality-Quantity	Agriculture-Fishing-Livestock	Government, Municipality, Private Business	All the Above	Yes	Yes	Chari-Logone	Yes	Bad Management	No	No	No Idea	Government-LCBC	Yes	Yes	Government	Yes	Sometimes
Male	Divorced	Christian	High School Graduate	Renter	Water Pump	Neighbor	Less than 5 min	I don't Know	Plastic Drum-Jars	Fishing-Gardening-Laundry-Quality-Quantity	Fishing-Industrial Companies-Livestock	Government, Municipality	All the Above	Yes	Yes	Chari-Logone	Yes	No Idea	No	No	No Idea	Government-LCBC	Yes	Yes	Government	Yes	Sometimes
Female	Married	Muslim	Bachelor	Electricity, Renter, Tap Water	Water Pump	Neighbor	5	Good	Plastic Drum-Jars	Other	Fishing-Industrial Companies-Livestock	Government, Municipality	All the Above	Yes	Yes	Chari-Logone	Yes	Climate Change	Yes	Yes	No Idea	Government-LCBC	Yes	Yes	Government	Sometimes	Sometimes
Female	Married	Christian	Middle School	Electricity, Renter, Tap Water, TV	Tap Water	Own	Less than 5 min	Good	Plastic Drum	Fishing-Gardening-Laundry-Quality-Quantity	Fishing-Industrial Companies-Livestock	Government, Municipality	All the Above	Yes	No	No Idea	Yes	No Idea	No	Yes	No Idea	Government-LCBC	Yes	Yes	Government	Yes	Always
Female	Married	Christian	Trade School	Electricity, House, Motorcycle, TV	Water Pump	Neighbor	5	Good	Refrigerator-Jars	Fishing-Gardening-Laundry-Quality-Quantity	Fishing	Government	Decrease in Fish Production	Yes	Yes	Chari-Logone	No	No Idea	No	I don't Know	No Idea	Government	Yes	Yes	Government	Never	Sometimes
Male	Single	Christian	Master	Electricity, House, Tap Water, TV	Tap Water	Own	Less than 5 min	Bad	Plastic Drum-Jars	Other	Fishing-Industrial Companies-Livestock	Government, Municipality	All the Above	Yes	Yes	Chari-Logone	Yes	Desertification, Low Precipitation	No	Yes	No Idea	Government-LCBC-Local Stakeholders	Yes	Yes	Government	Yes	Sometimes
Female	Married	Christian	High School Graduate	Electricity, House, Motorcycle, Tap Water	Tap Water	Own	Less than 5 min	Good	Jars	Fishing-Gardening-Laundry-Quality-Quantity	Agriculture-Fishing-Industrial Companies-Livestock	Everybody	All the Above	Yes	Yes	Chari-Logone	Yes	Desertification, Low precipitation	No	No	Water Ministry	Government	It depends	Yes	Government	Sometimes	Never
Male	Widowed	Christian	Middle School	Electricity, House, TV	Water Pump	Neighbor	15	Bad	Plastic Drum-Jars	Gardening-Laundry-Quality-Quantity	Agriculture-Fishing-Industrial Companies	Government	All the Above	Yes	Yes	Chari-Logone	Yes	Bad Management, Climate Change, Desertification	No	No	Laws and Regulations Exist	Government-LCBC	Yes	Yes	Government	Never	Never
Male	Married	Muslim	High School Graduate	Electricity, Renter, Tap Water	Tap Water	Own	Less than 5 min	Good	Refrigerator-Jars	Fishing-Gardening-Laundry-Quality-Quantity	Agriculture-Fishing-Industrial Companies-Livestock	Government, Municipality	All the Above	Yes	Yes	Chari-Logone	Yes	Climate Change	No	Yes	Water Ministry	Government-LCBC	Yes	Yes	Government	Yes	Always
Female	Widowed	Christian	High School Graduate	House	Water Pump	Neighbor	15	Good	Jars	Fishing-Gardening-Laundry-Quality-Quantity	Agriculture-Fishing-Industrial Companies-Livestock	Everybody	All the Above	Yes	Yes	Chari-Logone	No	Desertification	Yes	I don't Know	Chadian Water Company	Government-LCBC	It depends	Yes	Government	Sometimes	Never
Male	Single	Christian	High School Graduate	Electricity, House, Motorcycle, Tap Water	Tap Water	Own	Less than 5 min	Good	Jars	Fishing-Gardening-Laundry-Quality-Quantity	Agriculture-Fishing-Industrial Companies-Livestock	Government	All the Above	Yes	Yes	Chari-Logone	Yes	Desertification	No	Not Enough	No Idea	Government-LCBC	It depends	Yes	Government	Sometimes	Never
Male	Married	Muslim	Middle School	House	Water Pump	Community	Less than 5 min	Good	Jars	Quality	Fishing	Private Business	Decrease in Fish Production	Yes	Yes	Chari	Yes	Low Precipitation	No	Not Enough	Laws and Regulations Do Not Exist	Government	Yes	Yes	Government	Never	Sometimes
Male	Married	Muslim	Never been to School	House, Livestock	Water Pump	Community	5	Bad	Plastic Drum-Jars	Fishing-Gardening-Laundry-Quality-Quantity	Agriculture-Fishing-Livestock	Government, Private Business	All the Above	Yes	Yes	Chari-Logone	Yes	Climate Change	No	Not Enough	No Idea	LCBC-Industrial Companies	Yes	Yes	Government	Yes	Sometimes
Male	Married	Muslim	High School Graduate	Renter	Tap Water	Community	5	Good	Plastic Drum	Gardening	Agriculture	Local Communities	Decrease in Fish Production	Yes	Yes	Chari	Yes	Climate Change	No	Yes	Chadian Water Company	Government-LCBC	No	I don't Know	Government	Yes	Always
Male	Married	Muslim	Middle School	Motocycle, Renter	Water Pump	Neighbor	15	Good	Jars	Fishing-Gardening-Laundry-Quality-Quantity	Agriculture-Fishing-Livestock	Government	All the Above	Yes	Yes	Chari-Logone	No	Low precipitation	No	I don't Know	No Idea	Government-LCBC	It depends	Yes	Government	Sometimes	Never
Female	Married	Muslim	Never been to School	House	Tap Water	Community	15	Good	Plastic Drum	Fishing	Fishing	Government	Quality	Yes	No	No Idea	No	No Idea	No	I don't Know	No Idea	Government	No	I don't Know	Government	Never	No School
Male	Married	Muslim	Trade School	House	Tap Water	Own	Less than 5 min	Good	Jars	Fishing-Gardening-Laundry-Quality-Quantity	Agriculture-Fishing-Industrial Companies-Livestock	Government	All the Above	Yes	Yes	Chari-Logone	No	Natural Phenomena	No	I don't Know	No Idea	Government	No	Yes	Government	Sometimes	Never
Male	Married	Muslim	Never been to School	House	Tap Water	Community	5	Good	Plastic Drum-Jars	Laundry-Quality-Quantity	Fishing-Industrial Companies	Government	All the Above	Yes	Yes	Chari-Logone	Yes	Bad Management	No	Not Enough	No Idea	Government-LCBC	Yes	Yes	Government-NGO	Yes	Sometimes
Male	Married	Muslim	Never been to School	House	Tap Water	Neighbor	5	Good	Plastic Drum-Jars	Fishing-Gardening-Laundry-Quality-Quantity	Agriculture-Fishing-Industrial Companies-Livestock	Government	All the Above	Yes	Yes	Chari-Logone	Yes	Climate Change	No	Yes	Laws and Regulations Exist	Government-LCBC	Yes	Yes	Government	Yes	Always
Male	Married	Muslim	Never been to School	House, Livestock	Water Pump	Community	15	Good	Jars	Fishing-Gardening-Laundry-Quality-Quantity	Agriculture-Fishing-Livestock	Government	All the Above	Yes	Yes	Chari-Logone	No	Desertification	No	I don't Know	No Idea	Government	No	Yes	Government	Never	Never
Male	Married	Muslim	Never been to School	House	Tap Water	Own	Less than 5 min	Bad	Plastic Drum-Jars	Fishing-Gardening-Laundry-Quality-Quantity	Agriculture-Fishing-Industrial Companies-Livestock	Government, Municipality, NGO	All the Above	Yes	Yes	Chari-Logone	Yes	Drought	No	I don't Know	No Idea	Government-LCBC	Yes	Yes	Government	Never	Always
Male	Married	Muslim	Never been to School	House	Water Pump	Own	Less than 5 min	Good	Jars	Fishing-Gardening-Laundry-Quality-Quantity	Agriculture-Fishing-Industrial Companies-Livestock	Government	All the Above	Yes	Yes	Chari-Logone	No	Desertification	No	No	No Idea	Government	No	Yes	Government	Never	Never
Male	Married	Muslim	Elementary School	House	Water Pump	Community	Less than 5 min	Good	Jars	Fishing-Gardening-Laundry-Quality-Quantity	Agriculture-Fishing-Industrial Companies-Livestock	Government, Local Communities	All the Above	Yes	Yes	Chari-Logone	Yes	Drought	No	No	Laws and Regulations Exist	LCBC	Yes	Yes	Local Communities	Yes	Always
Male	Married	Muslim	Never been to School	House	Water Pump	Neighbor	15	Good	Jars	Fishing-Gardening-Laundry-Quality-Quantity	Agriculture-Fishing-Industrial Companies-Livestock	Government, Local Communities	All the Above	Yes	Yes	Chari-Logone	No	No Idea	No	I don't Know	No Idea	Government-Local Stakeholders	No	Yes	Government-NGO	Never	Sometimes
Male	Married	Muslim	Never been to School	House	Water Pump	Own	Less than 5 min	Good	Jars	Fishing-Gardening-Laundry-Quality-Quantity	Agriculture-Fishing-Industrial Companies-Livestock	Everybody	All the Above	Yes	Yes	Chari-Logone	No	Desertification, Low precipitation	No	No	No Idea	Government	It depends	I don't Know	Government	Sometimes	Never
Male	Married	Christian	High School Graduate	Electricity, House, Tap Water	Water Pump	Own	Less than 5 min	Good	Jars	Fishing-Gardening-Laundry-Quality-Quantity	Agriculture-Fishing-Industrial Companies-Livestock	Government, Private Business	All the Above	Yes	Yes	Chari-Logone	Yes	Climate Change, Desertification	No	No	No Idea	Government-LCBC	Yes	Yes	Government	Sometimes	Sometimes
Female	Married	Christian	Middle School	Electricity, House, Motorcycle, Tap Water, TV	Water Pump	Own	Less than 5 min	Good	Jars	Fishing-Gardening-Laundry-Quality-Quantity	Agriculture-Fishing-Industrial Companies-Livestock	Government	All the Above	No					No	Yes	No Idea	Government	Yes	Yes	Government	Never	Never
Female	Married	Muslim	Elementary School	Renter	Water Pump	Community	5	Good	Jars	Fishing-Laundry-Quality-Quantity	Agriculture-Fishing-Industrial Companies-Livestock	Government	All the Above	Yes	Yes	No Idea	No	No Idea	No	Yes	Laws and Regulations Exist	Government	Yes	Yes	Government	Yes	Always
Male	Married	Muslim	Trade School	Renter, Tap Water	Water Pump	Neighbor	5	Good	Jars	Fishing-Gardening-Laundry-Quality-Quantity	Agriculture-Fishing-Industrial Companies-Livestock	Government, Private Business	All the Above	Yes	Yes	Chari-Logone	Yes	Climate Change	No	No	Laws and Regulations Exist	Government-LCBC	Yes	Yes	Government	Sometimes	Sometimes
Male	Married	Christian	Bachelor	Electricity, House, Motorcycle, Tap Water	Water Pump	Own	Less than 5 min	Good	Jars	Fishing-Gardening-Laundry-Quality-Quantity	Agriculture-Fishing-Industrial Companies-Livestock	Government, Local Communities	All the Above	Yes	Yes	Chari-Logone	Yes	Bad Management, Climate Change, Desertification	No	No	No Idea	Government-LCBC-NGO-Local Stakeholders-Industrial Companies	Yes	Yes	Government	Never	Never
Female	Married	Christian	High School Graduate	Renter	Water Pump	Neighbor	15	Good	Refrigerator-Jars	Gardening-Laundry-Quality-Quantity	Agriculture-Fishing-Industrial Companies	Government	All the Above	Yes	Yes	No Idea	Yes	No Idea	No	No	No Idea	Government-LCBC	Yes	Yes	Government	Never	Never
Male	Divorced	Christian	High School Graduate	Renter	Water Pump	Neighbor	Less than 5 min	Good	Jars	Fishing-Gardening-Laundry-Quality-Quantity	Agriculture-Fishing-Industrial Companies	Government, Private Business	All the Above	Yes	Yes	No Idea	Yes	Bad Management	No	No	No Idea	Government-LCBC	It depends	Yes	Government	Sometimes	Sometimes
Male	Married	Christian	Bachelor	Renter, Tap Water	Tap Water	Own	Less than 5 min	Good	Jars	Fishing-Gardening-Laundry-Quality-Quantity	Agriculture-Fishing-Industrial Companies-Livestock	Government	All the Above	Yes	Yes	Chari-Logone	Yes	Bad Management, Climate Change	No	Not Enough	No Idea	Government-LCBC-Local Stakeholders	Yes	Yes	Government	Never	Sometimes
Male	Married	Christian	Bachelor	Electricity, House, Motorcycle, Tap Water, TV	Tap Water	Own	Less than 5 min	Good	Jars	Fishing-Gardening-Laundry-Quality-Quantity	Agriculture-Fishing-Industrial Companies-Livestock	Everybody, Government, Private Business	All the Above	Yes	Yes	Chari-Logone	Yes	Climate Change, Drought	No	Yes	Laws and Regulations Exist	Government-LCBC-Local Stakeholders	Yes	Yes	Government-Local Communities	Yes	Always
Female	Single	Muslim	Middle School	Renter	Water Pump	Neighbor	5	Good	Jars	Fishing-Gardening-Laundry-Quality-Quantity	Agriculture-Fishing-Industrial Companies-Livestock	Government, Municipality	All the Above	No					No	I don't Know	No Idea	Government-Local Stakeholders	Yes	Yes	Government	Never	Never
Male	Married	Muslim	Never been to School	House, Livestock	Water Pump	Neighbor	Less than 5 min	Good	Plastic Drum-Jars	Quality-Quantity	Agriculture-Fishing-Industrial Companies-Livestock	Everybody, Government	Decrease in Fish Production	Yes	Yes	No Idea	No	No Idea	No	Yes	Laws and Regulations Exist	Government	Yes	Yes	Government	Never	Never
Male	Married	Christian	Bachelor	House, Motorcycle	Water Pump	Neighbor	5	Good	Plastic Drum-Jars	Other	Agriculture-Fishing-Industrial Companies-Livestock	Everybody, Government	All the Above	Yes	Yes	Chari-Logone	Yes	Desertification	Yes	Yes	No Idea	Government-LCBC-Local Stakeholders	Yes	Yes	Government-Local Communities	Sometimes	Always
Male	Married	Muslim	Master	Electricity, House, Motorcycle, Tap Water, TV	Tap Water	Own	Less than 5 min	Good	Refrigerator-Jars	Fishing-Gardening-Laundry-Quality-Quantity	Agriculture-Fishing-Industrial Companies-Livestock	Everybody, Government, Private Business	All the Above	Yes	Yes	Chari-Logone	Yes	Climate Change, Desertification	Yes	Yes	No Idea	Government-LCBC-Local Stakeholders	Yes	Yes	Government	Yes	Always
Male	Married	Christian	Associate	Motocycle, Renter	Water Pump	Neighbor	5	Good	Jars	Fishing-Gardening-Laundry-Quality-Quantity	Agriculture-Fishing-Industrial Companies-Livestock	Government, Private Business	All the Above	Yes	Yes	Chari-Logone	Yes	Bad Management, Climate Change, Desertification	No	Not Enough	No Idea	Government-LCBC-Local Stakeholders	Yes	Yes	Government-Local Communities	Yes	Sometimes
Female	Married	Christian	Bachelor	Electricity, House, Motorcycle, Tap Water, TV	Water Pump	Own	Less than 5 min	Good	Refrigerator-Jars	Fishing-Gardening-Laundry-Quality-Quantity	Agriculture-Fishing-Industrial Companies-Livestock	Everybody, Government	All the Above	Yes	Yes	Chari-Logone	Yes	Climate Change	No	Yes	Laws and Regulations Exist	Government-LCBC-Local Stakeholders	Yes	Yes	Government-Local Communities	Sometimes	Sometimes
Male	Widowed	Christian	Never been to School	Renter	Water Pump	Neighbor	5	Good	Jars	Fishing-Gardening-Laundry-Quality-Quantity	Fishing-Industrial Companies-Livestock	Government, Local Communities	All the Above	No					No	No	No Idea	Government-Local Stakeholders	Yes	Yes	Government-Local Communities	Never	Never
Female	Widowed	Christian	Middle School	Electricity, Renter, Tap Water, TV	Tap Water	Own	Less than 5 min	Bad	Refrigerator-Jars	Fishing-Gardening-Laundry-Quality-Quantity	Agriculture-Fishing-Industrial Companies-Livestock	Government, Municipality	Decrease in Fish Production	Yes	Yes	Logone	Yes	Bad Management	No	No	No Idea	Government-LCBC-Local Stakeholders	Yes	Yes	Government-Local Communities	Never	Never
Male	Widowed	Muslim	High School Graduate	House, Motorcycle, Tap Water	Water Pump	Own	Less than 5 min	Bad	Plastic Drum-Jars	Fishing-Gardening-Laundry-Quality-Quantity	Agriculture-Fishing-Industrial Companies-Livestock	Everybody, Government, NGO, Private Business	All the Above	Yes	Yes	Chari-Logone	Yes	Climate Change	Yes	Yes	Laws and Regulations Exist	Government-LCBC	Yes	Yes	Government-NGO-Local Communities	Yes	Always
Male	Widowed	Christian	Middle School	Renter	Water Pump	Neighbor	5	Good	Plastic Drum-Jars	Fishing-Gardening-Laundry-Quality-Quantity	Agriculture-Fishing-Industrial Companies-Livestock	Government, Private Business	Decrease in Fish Production	No					No	No	No Idea	Government-LCBC-Local Stakeholders	Yes	Yes	Government-Local Communities	Never	Never
Male	Single	Muslim	Middle School	Renter, Electricity, TV	Tap Water	Own	Less than 5 min	Bad	Refrigerator-Jars	Other	Agriculture-Fishing-Industrial Companies-Livestock	Government, Private Business	All the Above	Yes	Yes	Chari-Logone	Yes	Bad Management	No	No	Laws and Regulations Exist	Government-LCBC-Local Stakeholders	Yes	Yes	Government-Local Communities	Never	Sometimes
Male	Married	Muslim	Bachelor	Electricity, House, Tap Water	Water Pump	Neighbor	Less than 5 min	Good	Jars	Laundry-Quality-Quantity	Agriculture-Fishing-Industrial Companies-Livestock	Everybody, Government	All the Above	Yes	Yes	Chari-Logone	Yes	Climate Change, Drought	No	Yes	No Idea	Government-LCBC	Yes	Yes	Government-Local Communities	Never	Always
Male	Divorced	Christian	Associate	Renter, Tap Water	Water Pump	Own	Less than 5 min	Good	Plastic Drum-Jars	Other	Agriculture-Fishing-Industrial Companies-Livestock	Government, NGO	Quantity	Yes	Yes	Chari-Logone	Yes	Climate Change, Desertification	No	Yes	No Idea	Government-LCBC	Yes	Yes	Government	Sometimes	Always
Male	Single	Muslim	Bachelor	House	Tap Water	Own	Less than 5 min	Good	Jars	Quantity	Fishing	Government, Local Communities	Decrease in Fish Production	Yes	Yes	Chari-Logone	Yes	Climate Change	No	No	No Idea	Government-LCBC-Local Stakeholders	Yes	Yes	Government	Yes	Always
Male	Married	Christian	Bachelor	House	Tap Water	Own	Less than 5 min	Good	Jars	Quantity	Agriculture-Fishing-Livestock	Government, Local Communities, NGO	Decrease in Fish Production	Yes	Yes	Chari-Logone	Yes	Desertification	No	Yes	No Idea	Goverment-LCBC-NGO-Local Stakeholders	Yes	Yes	Government	Yes	Always
Female	Married	Christian	Bachelor	House	Tap Water	Own	Less than 5 min	Good	Refrigerator-Jars	Quality-Quantity	Agriculture-Fishing-Livestock	Government, Local Communities	Quantity	Yes	Yes	Chari-Logone	Yes	Drought	No	Not Enough	Laws and Regulations Exist	Government-LCBC	Yes	Yes	Government	Yes	Always
Male	Married	Christian	Master	Car, Electricity, Renter, Tap Water, TV	Tap Water	Own	Less than 5 min	Good	Refrigerator	Quantity	Fishing-Livestock	Government, Local Communities, Private Business	Decrease in Fish Production	Yes	No	Chari-Logone	No	Desertification	No	Yes	Laws and Regulations Exist	Government-LCBC	Yes	Yes	Government	Never	Always
Male	Single	Christian	High School Graduate	House	Water Pump	Own	Less than 5 min	Good	Jars	Laundry-Quantity	Agriculture-Fishing-Livestock	Government, Private Business	Decrease in Fish Production	Yes	Yes	Chari-Logone	Yes	Desertification	No	Not Enough	Laws and Regulations Exist	Government-LCBC-NGO	Yes	Yes	Government	Yes	Always
Male	Single	Muslim	Bachelor	House	Water Pump	Own	Less than 5 min	Good	Jars	Other-Quantity	Agriculture-Fishing-Livestock	Government, Local Communities	Decrease in Fish Production	Yes	Yes	Chari-Logone	Yes	Desertification	No	No	No Idea	Government-LCBC	Yes	Yes	Government-NGO	Yes	Sometimes
Male	Married	Christian	Bachelor	House	Tap Water	Own	Less than 5 min	Good	Refrigerator-Jars	Quality-Quantity	Agriculture-Fishing-Livestock	Government, Local Communities, Private Business	Quantity	Yes	Yes	Chari-Logone	Yes	Climate Change	No	Not Enough	Environmental Ministry	Government-LCBC-Local Stakeholders	Yes	Yes	Government	Yes	Always
Male	Married	Christian	Bachelor	Bicycle, House	Tap Water	Own	Less than 5 min	Good & Bad	Refrigerator	Quality-Quantity	Agriculture-Fishing-Livestock	Government, Local Communities, NGO	Quantity	Yes	Yes	Chari-Logone	Yes	Climate Change	No	Yes	No Idea	Government-LCBC-Local Stakeholders	Yes	Yes	Government-NGO	Yes	Always
Male	Married	Christian	Master	Electricity, House, Motorcycle, Tap Water, TV	Tap Water	Own	Less than 5 min	Good & Bad	Refrigerator-Jars	Quantity	Agriculture-Fishing-Livestock	Government, Local Communities, NGO	Quantity	Yes	Yes	Chari-Logone	Yes	Desertification	No	Not Enough	Laws and Regulations Exist	Government-LCBC-NGO	Yes	Yes	Government-NGO	Never	Always
Male	Married	Christian	Bachelor	House, Motorcycle	Water Pump	Own	Less than 5 min	Good	Jars	Quantity	Agriculture-Fishing-Livestock	Government, Local Communities, NGO	Quantity	Yes	Yes	Chari-Logone	Yes	Climate Change, Low Precipitation	No	Not Enough	No Idea	Government-LCBC-Local Stakeholders	Yes	Yes	Government	Never	Sometimes
Male	Single	Christian	Bachelor	Renter, Tap Water	Tap Water	Own	Less than 5 min	Good	Refrigerator-Jars	Quantity	Agriculture-Fishing-Livestock	Government	Quantity	Yes	Yes	Chari-Logone	Yes	Climate Change, Desertification	No	Not Enough	No Idea	Government-LCBC	Yes	Yes	Government	Never	Sometimes
Female	Married	Christian	Elementary School	Renter	Water Pump	Neighbor	5	Good	Jars	Quality-Quantity	Agriculture-Fishing	Government	Quantity	Yes	Yes	No Idea	No	No Idea	No	I don't Know	No Idea	Government	Yes	Yes	Government	Never	Sometimes
Female	Widowed	Christian	Middle School	Renter	Tap Water	Neighbor	5	Bad	Plastic Drum-Jars	Other-Quality-Quantity	Fishing-Industrial Companies	Government, Local Communities, NGO	All the Above	Yes	No	Logone	Yes	Climate Change, Low precipitation	No	Not Enough	Chadian Water Company	Local Stakeholders	It depends	Yes	Government	Never	Never
Male	Married	Christian	Trade School	Livestock, Motorcycle, Renter, TV	Tap Water	Own	Less than 5 min	Good	Plastic Drum-Jars	Fishing-Laundry-Quality-Quantity	Agriculture-Fishing	Government, NGO	Quality	Yes	No	No Idea	Yes	No Idea	No	No	Laws and Regulations Do Not Exist	NGO-Local Stakeholders	Yes	Yes	Government	Never	Never
Female	Married	Christian	Bachelor	Motorcycle, Renter, TV	Water Pump	Neighbor	5	Good	Plastic Drum-Jars	Quality-Quantity	Agriculture-Fishing	Government, NGO	Decrease in Fish Production	Yes	No	Chari	Yes	Desertification	Yes	No	Chadian Water Company	NGO	Yes	Yes	Government-NGO	Never	Never
Male	Divorced	Christian	Bachelor	Car, House, Motorcycle, TV	Tap Water	Own	Less than 5 min	Bad	Refrigerator-Plastic Drum-Jars	Laundry-Quality-Quantity	Agriculture-Fishing-Livestock	Everybody	Quality	Yes	Yes	Chari	Yes	Climate Change	No	Not Enough	Chadian Water Company	Local Stakeholders	Yes	Yes	Government	Never	Never
Female	Widowed	Christian	Middle School	House	Water Pump	Neighbor	Less than 5 min	Good	Jars	Quantity	Agriculture-Fishing-Livestock	Government, Local Communities	Quantity	Yes	Yes	Chari-Logone	Yes	Desertification	No	Not Enough	No Idea	Government	Yes	Yes	Government	Never	Sometimes
Female	Single	Muslim	Middle School	House, Motorcycle	Tap Water	Own	Less than 5 min	Good	Plastic Drum	Laundry	Agriculture	Government, NGO	Quality	Yes	Yes	No Idea	Yes	No Idea	No	No	Government	NGO-Local Stakeholders	Yes	Yes	Government	Never	Never
Female	Separated	Christian	Middle School	Motorcycle, Renter, TV	Tap Water	Neighbor	Less than 5 min	Bad	Plastic Drum-Jars	Fishing-Laundry-Quantity	Agriculture-Livestock	Everybody	Decrease in Fish Production	Yes	No	Chari	Yes	Climate Change	No	I don't Know	Chadian Water Company	Government-NGO-Local Stakeholders	Yes	Yes	Government-NGO	Never	Sometimes
Male	Married	Muslim	Never been to School	Motocycle, Renter	Water Pump	Neighbor	Less than 5 min	Good	Plastic Drum-Jars	Quantity	Agriculture-Fishing-Livestock	Government	Decrease in Fish Production	Yes	Yes	No Idea	Yes	Low Precipitation	No	Not Enough	No Idea	Government	Yes	Yes	Government	Never	Sometimes
Male	Single	Animist	High School Graduate	Motocycle, Renter	Water Pump	Neighbor	5	I don't Know	Plastic Drum-Jars	Quality-Quantity	Fishing-Livestock	Everybody	Decrease in Farm Products	Yes	No	No Idea	Yes	Climate Change	No	I don't Know	Chadian Water Company	Local Stakeholders	Yes	Yes	Government	Never	Never
Female	Married	Muslim	Never been to School	Tap Water	Tap Water	Community	5	Good	Jars	Quantity	Agriculture-Fishing	Government, Local Communities	Quantity	Yes	Yes	Chari-Logone	Yes	Desertification	No	Not Enough	No Idea	Government-LCBC	Yes	Yes	Government	Never	Always
Female	Widowed	Muslim	High School Graduate	House, Motorcycle, Tap water, TV	Tap Water	Own	Less than 5 min	Good	Refrigerator-Plastic Drum-Jars	Laundry-Quantity	Agriculture-Livestock	Local Communities	All the Above	Yes	Yes	No Idea	choice-3	No Idea	No	No	Chadian Water Company	Government-NGO-Local Stakeholders	Yes	Yes	Government	Never	Sometimes
Male	Single	Christian	Bachelor	House	Water Pump	Own	Less than 5 min	Good	Jars	Quantity	Agriculture-Fishing	Government, Local Communities	All the Above	Yes	Yes	Chari-Logone	Yes	Desertification	No	Not Enough	No Idea	Government-LCBC	Yes	Yes	Government	Never	Always
Male	Single	Christian	High School Graduate	Motorcycle	Tap Water	Neighbor	5	I don't Know	Plastic Drum-Jars	Gardening-Laundry-Quality	Agriculture	Everybody	Quality	Yes	Yes	No Idea	Yes	No Idea	No	No	Chadian Water Company	Local Stakeholders	Yes	Yes	Government	Yes	Sometimes
Female	Married	Muslim	Never been to School	Motorcycle, Renter, TV	Water Pump	Neighbor	5	Bad	Plastic Drum-Jars	Fishing-Laundry-Quality	Agriculture-Industrial Companies-Livestock	Government	Quantity	Yes	No	No Idea	Yes	No Idea	No	No	Chadian Water Company	NGO-Local Stakeholders	Yes	Yes	Government	Sometimes	Never
Male	Married	Animist	Bachelor	Car, House, Tap Water, TV	Tap Water	Own	Less than 5 min	Bad	Refrigerator-Plastic Drum-Jars	Laundry-Quality-Quantity	Agriculture-Fishing	Everybody	Quality	Yes	No	No Idea	Yes	Low Precipitation	Yes	No	Chadian Water Company	NGO-Local Stakeholders	Yes	Yes	Government	Never	Sometimes
Female	Single	Muslim	Middle School	Livestock, Motorcycle, Renter, TV	Water Pump	Neighbor	5	Bad	Plastic Drum-Jars	Laundry-Quality-Quantity	Agriculture-Fishing-Livestock	Everybody	Decrease in Fish Production	Yes	No	No Idea	Yes	No Idea	No	No	Chadian Water Company	Government-NGO	Yes	Yes	Government	Never	Never
Female	Married	Christian	High School Graduate	Livestock, Motorcycle, Renter, TV	Tap Water	Neighbor	5	Good	Plastic Drum-Jars	Laundry-Quality-Quantity	Fishing	Everybody	Quality	Yes	No	No Idea	Yes	Desertification	No	No	Chadian Water Company	Goverment-NGO-Local Stakeholders	Yes	Yes	Government-Local Communities	Never	Sometimes
Female	Widowed	Christian	Elementary School	House, Motorcycle, Tap water, TV	Tap Water	Own	Less than 5 min	Bad	Refrigerator-Plastic Drum-Jars	Laundry-Quality-Quantity	Agriculture-Fishing-Livestock	Government, Local Communities, NGO	Quantity	Yes	No	No Idea	Yes	No Idea	No	No	Chadian Water Company	NGO-Local Stakeholders	Yes	Yes	Government	Never	Sometimes
Male	Single	Christian	Trade School	Motocycle, Renter	Water Pump	Neighbor	15	Bad	Plastic Drum-Jars	Quality-Quantity	Agriculture-Fishing	Everybody	Quality	Yes	Yes	No Idea	Yes	Climate Change	Yes	Not Enough	Chadian Water Company	Local Stakeholders	Yes	Yes	Government	Never	Never
Male	Single	Muslim	Middle School	Renter	Tap Water	Own	Less than 5 min	Bad	Plastic Drum-Jars	Laundry-Quality	Agriculture-Fishing	Government	Quality	Yes	No	No Idea	choice-3	No Idea	No	I don't Know	Chadian Water Company	Government	Yes	I don't Know	Government	Never	Never
Female	Widowed	Muslim	Middle School	House	Tap Water	Own	Less than 5 min	Bad	Plastic Drum-Jars	Quality	Agriculture-Fishing-Livestock	Government, NGO	Quality	Yes	Yes	Chari	Yes	Climate Change	No	No	Chadian Water Company	NGO-Local Stakeholders	Yes	Yes	Government	Never	Never
Female	Single	Christian	Associate	Renter	Water Pump	Neighbor	15	Bad	Plastic Drum-Jars	Quantity	Agriculture	Government, NGO	Decrease in Fish Production	Yes	No	Chari	Yes	Bad Management, Climate Change	Yes	No	Chadian Water Company	NGO	Yes	Yes	Government-NGO	Never	Sometimes
Male	Married	Muslim	Master	House	Tap Water	Own	Less than 5 min	Bad	Refrigerator-Plastic Drum-Jars	Laundry-Quality-Quantity	Fishing-Livestock	Everybody	Quality	Yes	Yes	Chari-Logone	Yes	Climate Change, Low precipitation	Yes	Yes	Chadian Water Company	Government-NGO	Yes	Yes	Government	Sometimes	Never
Female	Single	Christian	Associate	Motorcycle	Tap Water	Own	Less than 5 min	Bad	Plastic Drum-Jars	Laundry-Quality-Quantity	Agriculture-Fishing	Government, NGO	Decrease in Fish Production	Yes	Yes	No Idea	Yes	Climate Change	Yes	Not Enough	Chadian Water Company	NGO	Yes	Yes	Government-NGO	Never	Never
Female	Widowed	Christian	Elementary School	House	Water Pump	Neighbor	15	Good	Jars	Fishing	Fishing-Livestock	Government	Decrease in Fish Production	Yes	No	No Idea	No	Drought	No	Not Enough	No Idea	Government	Yes	Yes	Government	Never	Sometimes
Female	Married	Christian	Associate	Renter, TV	Water Pump	Own	5	I don't Know	Refrigerator-Plastic Drum	Fishing-Quantity	Agriculture	Government, Municipality	Quantity	Yes	No	Chari-Logone	Yes	Bad Management	Yes	non	NGO	Government	No	Yes	NGO	Yes	Never
Female	Married	Christian	Associate	Renter	Water Pump	Neighbor	15	I don't Know	Plastic Drum	Fishing	Agriculture	Government	Decrease in Fish Production	Yes	No	No Idea	No	Low Precipitation	No	Not Enough	No Idea	Government	Yes	Yes	Government	Never	Never
Male	Single	Christian	Master	Renter	Water Pump	Neighbor	15	Bad	Plastic Drum	Laundry	Industrial Companies-Livestock	Everybody	All the Above	Yes	No	Chari-Logone	Yes	Bad Management, Pollution	No	Not Enough	Chadian Water Company	Government	Yes	Yes	Government-NGO-Local Communities	Never	Always
Male	Single	Animist	High School Graduate	Motocycle, Renter	Water Pump	Neighbor	15	I don't Know	Jars	Laundry-Quantity	Fishing-Livestock	Government	Quality	Yes	Yes	Chari	Yes	Climate Change	Yes	non	Chadian Water Company	Government-NGO-Local Stakeholders	Yes	Yes	Government-NGO-Local Communities	Sometimes	Never
Female	Married	Christian	Never been to School	Renter	Water Pump	Neighbor	5	I don't Know	Plastic Drum-Jars	Laundry-Quality-Quantity	Agriculture-Fishing	Everybody	Quantity	Yes	No	No Idea	choice-3	No Idea	No	I don't Know	No Idea	Government	Yes	Yes	Government-NGO	Never	Never
Male	Married	Christian	Bachelor	House	Tap Water	Own	Less than 5 min	Bad	Refrigerator-Jars	Quality-Quantity	Fishing	Government, NGO	Quality	Yes	Yes	Chari-Logone	Yes	Climate Change, Desertification	Yes	non	Chadian Water Company	NGO-Local Stakeholders	Yes	Yes	Government-NGO	Sometimes	Never
Male	Married	Christian	Master	House	Tap Water	Own	5	Good	Refrigerator-Plastic Drum-Jars	Fishing-Gardening-Laundry	Industrial Companies	Everybody	Decrease in Fish Production	Yes	Yes	Chari-Logone	Yes	Bad Management, Desertification	Yes	Not Enough	Chadian Water Company	Government-NGO	Yes	Yes	Government-NGO	Never	Sometimes
Female	Divorced	Animist	Elementary School	Renter	Water Pump	Neighbor	15	Good	Plastic Drum-Jars	Gardening	Agriculture-Fishing	Government	Decrease in Fish Production	Yes	No	No Idea	Yes	Climate Change	No	Not Enough	Chadian Water Company	Government	Yes	Yes	Government	Never	Sometimes
Female	Single	Christian	Bachelor	House	Water Pump	Own	5	Good	Refrigerator-Jars	Laundry	Industrial Companies-Livestock	Everybody	Decrease in Farm Products	Yes	No	Chari-Logone	Yes	Bad Management, Climate Change	Yes	Yes	Chadian Water Company	Government-LCBC-NGO	Yes	Yes	Government	Never	Sometimes
Female	Single	Muslim	Middle School	Electricity, House, TV	Water Pump	Community	15	Good	Jars	Gardening-Laundry-Quality-Quantity	Agriculture-Fishing-Industrial Companies-Livestock	Government	All the Above	Yes	Yes	Chari-Logone	Yes	Climate Change, Desertification	No	I don't Know	No Idea	Government-LCBC	It depends	Yes	Government-Local Communities	Sometimes	Never
Male	Married	Muslim	Never been to School	Bicycle, House, Livestock	Water Pump	Community	15	Good	Jars	Gardening-Laundry	Agriculture-Fishing-Livestock	Government, Local Communities	All the Above	Yes	Yes	Chari-Logone	No	God Will	No	I don't Know	No Idea	Government	It depends	Yes	Government	Sometimes	Never
Female	Married	Christian	Bachelor	Electricity, House, Motorcycle, TV	Water Pump	Own	Less than 5 min	Good	Refrigerator-Jars	Fishing-Gardening-Laundry	Fishing-Livestock	Government	All the Above	Yes	Yes	Chari-Logone	Yes	Climate Change, Desertification	No	Not Enough	Chadian Water Company	Government-LCBC	It depends	Yes	Local Communities	Sometimes	Never
Male	Married	Muslim	Never been to School	House, Livestock, Motorcycle	Water Pump	Community	15	Good	Jars	Gardening-Laundry-Quality	Fishing-Livestock	Government	All the Above	Yes	No	Chari-Logone	No	God Will	No	I don't Know	Chadian Water Company	Government	No	Yes	Government	Sometimes	Never
Male	Married	Muslim	Never been to School	Electricity, House, Livestock, Motorcycle, TV	Water Pump	Own	Less than 5 min	Good	Jars	Gardening-Laundry	Agriculture-Fishing-Industrial Companies-Livestock	Government	All the Above	Yes	Yes	Chari-Logone	No	God Will	No	non	Chadian Water Company	Government	It depends	Yes	Government	Sometimes	Never
Male	Married	Muslim	Never been to School	House, Livestock	Water Pump	Own	Less than 5 min	Good	Jars	Gardening-Laundry	Agriculture-Fishing-Industrial Companies-Livestock	Government	All the Above	Yes	Yes	Chari-Logone	No	God Will	No	I don't Know	No Idea	Government	No	Yes	Government	Sometimes	Never
Female	Married	Muslim	Bachelor	Electricity, House, Motorcycle	Water Pump	Own	Less than 5 min	Good	Jars	Fishing-Gardening-Laundry-Quality-Quantity	Agriculture-Fishing-Industrial Companies-Livestock	Government	All the Above	Yes	Yes	Chari-Logone	Yes	Climate Change, Desertification	No	Not Enough	Chadian Water Company, Water Ministry	Government-LCBC	It depends	Yes	Government	Sometimes	Never
Female	Widowed	Christian	Elementary School	Electricity, House, Motorcycle, TV, Livestock	Water Pump	Own	Less than 5 min	Good	Jars	Gardening-Laundry-Quality-Quantity	Agriculture-Fishing-Industrial Companies-Livestock	Government	All the Above	No					No	I don't Know	No Idea	Government	It depends	I don't Know	Government	Never	Never
Male	Single	Christian	High School Graduate	Electricity, House	Water Pump	Own	Less than 5 min	Good	Jars	Gardening-Laundry-Quality-Quantity	Agriculture-Fishing-Industrial Companies-Livestock	NGO	All the Above	Yes	No	Chari-Logone	Yes	Desertification	Yes	non	Chadian Water Company	NGO	It depends	No	Government	Never	Never
Male	Single	Animist	Middle School	Renter	Water Pump	Neighbor	15	Good	Jars	Fishing-Gardening-Laundry-Quality-Quantity	Agriculture-Fishing-Industrial Companies-Livestock	Government	All the Above	Yes	Yes	Chari-Logone	Yes	No Idea	No	non	No Idea	Government	It depends	Yes	Government	Sometimes	Never
Male	Single	Animist	Middle School	House	Water Pump	Neighbor	15	Good	Jars	Fishing-Gardening-Laundry	Agriculture-Fishing-Industrial Companies-Livestock	Government, Local Communities	All the Above	Yes	Yes	Chari-Logone	No	No Idea	No	Yes	No Idea	Local Stakeholders	Yes	Yes	Government	Yes	Never
Female	Single	Christian	Elementary School	Electricity, House	Water Pump	Own	Less than 5 min	Good	Jars	Fishing-Gardening-Laundry-Quality-Quantity	Agriculture-Fishing-Industrial Companies-Livestock	Local Communities	All the Above	Yes	No	Chari-Logone	No	No Idea	Yes	Yes	No Idea	Government	Yes	Yes	Government	Yes	Never
Male	Married	Christian	Never been to School	House	Water Pump	Neighbor	15	Good	Jars	Gardening-Laundry-Quality-Quantity	Agriculture-Fishing-Livestock	Government	All the Above	No					No	non	No Idea	Local Stakeholders	No	Yes	Local Communities	Yes	Never
Male	Single	Christian	Middle School	Electricity, House, Motorcycle	Water Pump	Neighbor	15	Good	Jars	Fishing-Gardening-Laundry-Quality-Quantity	Agriculture-Fishing	Government, Local Communities	All the Above	Yes	No	Chari-Logone	Yes	Desertification	No	I don't Know	Chadian Water Company	LCBC-Local Stakeholders	Yes	Yes	Government	Never	Never
Female	Single	Christian	Never been to School	Car, Electricity, House, Motorcyle, TV	Water Pump	Own	Less than 5 min	Good	Jars	Fishing-Gardening-Laundry-Quality-Quantity	Agriculture-Fishing-Livestock	Everybody	All the Above	No					Yes	Yes	Chadian Water Company	Government	Yes	Yes	Government	Yes	Never
Male	Married	Christian	Bachelor	Electricity, House, Motorcycle	Water Pump	Own	Less than 5 min	Good	Jars	Fishing-Gardening-Laundry-Quality-Other	Agriculture-Fishing-Industrial Companies-Livestock	Local Communities	All the Above	Yes	Yes	Chari-Logone	Yes	Climate Change, Desertification	No	non	Chadian Water Company	Local Stakeholders	Yes	Yes	NGO	Sometimes	Never
Male	Married	Muslim	High School Graduate	Motocycle, Renter	Water Pump	Neighbor	15	Good	Jars	Gardening-Laundry-Quality-Quantity	Agriculture-Fishing-Industrial Companies-Livestock	Government	All the Above	Yes	Yes	Chari-Logone	Yes	Climate Change, Desertification	No	Not Enough	No Idea	Local Stakeholders	No	Yes	Government	Never	Never
Female	Widowed	Christian	Bachelor	Electricity, House, Motorcycle, TV	Water Pump	Own	Less than 5 min	Good	Refrigerator-Jars	Gardening-Laundry-Quality-Quantity	Agriculture-Fishing-Livestock	Government	All the Above	Yes	Yes	Chari-Logone	Yes	Climate Change, Desertification	No	non	No Idea	Government-LCBC	It depends	Yes	Government	Sometimes	Sometimes
Male	Married	Christian	Master	Electricity, House, Motorcycle, Livestock	Water Pump	Own	5	Good	Jars	Fishing-Gardening-Laundry-Quality-Quantity	Agriculture-Fishing-Industrial Companies-Livestock	Government	All the Above	Yes	Yes	Chari-Logone	Yes	Desertification, Low precipitation	No	Not Enough	Water Ministry, Chadian Water Company	Government-LCBC	Yes	Yes	Government	Sometimes	Sometimes
Female	Single	Christian	Middle School	Electricity, House	Water Pump	Neighbor	5	Good	Jars	Fishing-Gardening-Laundry-Quality-Quantity	Agriculture-Fishing-Industrial Companies-Livestock	Everybody	All the Above	Yes	Yes	Chari-Logone	No	No Idea	No	I don't Know	No Idea	LCBC	It depends	Yes	Government	Never	Never
Female	Married	Christian	Elementary School	House	Water Pump	Neighbor	5	Good	Jars	Fishing-Gardening-Laundry-Quality-Quantity	Agriculture-Fishing-Livestock	Government	All the Above	Yes	No	Chari-Logone	No	No Idea	No	I don't Know	No Idea	Government	No	Yes	Government	Sometimes	Sometimes
